# Supplementary material for: Semi-automated fact-checking of nucleotide sequence reagents in biomedical research publications: The Seek & Blastn tool
Source: PLoS One. 2019 Mar 1;14(3):e0213266. doi: 10.1371/journal.pone.0213266 (PMC6396917; doi:10.1371/journal.pone.0213266)
Supplement: S1 Table — (XLSX) [file pone.0213266.s001.xlsx]

## Sheet: Corpus P
Tested file	Class	Genes	Cont. CL	Sequences	Claim
21287298	Very Close	NOB1 (61)		(NOB1) AAGGTTAAGGTGAGCTCATCG ( Text Claims targeting: NOB1 (6e-04 / 21-21 / 100) ASAP2 (0.010 / 21-21 / 100) )	Targeting NOB1
	21287298			(NOB1) AATTCTCCGAACGTGTCACGT ( Text Claims non-targeting (known seq): ( # Seq Eb # ) No clear target )	Non-targeting
	0.020022			(ACTIN) CGGCATTGTCACCAACTG ( Text Claims targeting: GLRA2 (0.35 / 17-18 / 100) ACTB (5.5 / 18-18 / 94) )	Actin forward
				(ACTIN) CGCTCGGTCAGGATCTTC ( Text Claims targeting: POTEJ (5.5 / 18-18 / 94) POTEE (5.5 / 18-18 / 94) POTEM (5.5 / 18-18 / 94) LOC100130331 (5.5 / 18-18 / 94) ACTBL2 (5.5 / 18-18 / 94) ACTB (5.5 / 18-18 / 94) ACTA2 (5.5 / 18-18 / 94) POTEI (5.5 / 18-18 / 94) ... )	Actin reverse
				(NOB1) ATCTGCCCTACAAGCCTAAAC ( Text Claims targeting (target known): ( # Seq NOB1 # ) NOB1 (6e-04 / 21-21 / 100) )	NOB1 forward
				(NOB1) TCCTCCTCCTCCTCCTCAC ( Text Claims targeting (target known): ( # Seq NOB1 and many # ) QKI (0.006 / 19-19 / 100) FRMPD3 (0.006 / 19-19 / 100) NOB1 (0.006 / 19-19 / 100) ITPRIPL1 (0.006 / 19-19 / 100) XPC (0.006 / 19-19 / 100) C16orf71 (0.006 / 19-19 / 100) DNHD1 (0.006 / 19-19 / 100) PTPN14 (0.006 / 19-19 / 100) ... )	NOB1 reverse
21573803	Very Close	Nob1 (82)		(Nob1) ATCTGCCCTACAAGCCTAAAC ( Text Claims targeting (target known): ( # Seq NOB1 # ) NOB1 (6e-04 / 21-21 / 100) )	NOB1 sense
	21573803	CCNA2 (8)		(Nob1) TCCTCCTCCTCCTCCTCAC ( Text Claims targeting (target known): ( # Seq NOB1 and many # ) XPC (0.006 / 19-19 / 100) QKI (0.006 / 19-19 / 100) FRMPD3 (0.006 / 19-19 / 100) NOB1 (0.006 / 19-19 / 100) ITPRIPL1 (0.006 / 19-19 / 100) C16orf71 (0.006 / 19-19 / 100) DNHD1 (0.006 / 19-19 / 100) PTPN14 (0.006 / 19-19 / 100) ... )	NOB1 antisense
	0.04454	CDKN2A (6)		(ACTIN) CGGCATTGTCACCAACTG ( Text Claims targeting: GLRA2 (0.35 / 17-18 / 100) ACTB (5.5 / 18-18 / 94) )	B-actin sense
		CDKN1A (6)		(ACTIN) CGCTCGGTCAGGATCTTC ( Text Claims targeting: POTEJ (5.5 / 18-18 / 94) POTEE (5.5 / 18-18 / 94) POTEM (5.5 / 18-18 / 94) LOC100130331 (5.5 / 18-18 / 94) ACTB (5.5 / 18-18 / 94) POTEI (5.5 / 18-18 / 94) ACTBL2 (5.5 / 18-18 / 94) ACTA2 (5.5 / 18-18 / 94) ... )	B-actin antisense
				(CDKN1A) GGGACAGCAGAGGAAGACC ( Text Claims targeting: CDKN1A (0.006 / 19-19 / 100) ACTN2 (1.4 / 19-19 / 100) LRRC1 (0.006 / 18-19 / 100) )	CDKN1A sense
				(CDKN1A) GACTAAGGCAGAAGATGTAGAGC ( Text Claims targeting: CDKN1A (5e-05 / 23-23 / 100) PCDHB10 (3.3 / 21-23 / 100) )	CDKN1A antisense
				(CDKN2A) CCCTCGTGCTGATGCTACTG ( Text Claims targeting: CDKN2A (0.002 / 20-20 / 100) )	CDKN2A sense
				(CDKN2A) CATCATGACCTGGTCTTCTAGGAA ( Text Claims targeting: CDKN2A (2e-05 / 24-24 / 100) )	CDKN2A antisense
				(CCNA2) CCTGCAAACTGCAAAGTTGA ( Text Claims targeting: CCNA2 (0.002 / 20-20 / 100) NADH-coenzyme Q reductase (0.47 / 20-20 / 100) ABCA13 (1.9 / 18-20 / 100) OSBPL11 (7.3 / 18-20 / 94) )	CCNA2 sense
				(CCNA2) AAAGGCAGCTCCAGCAATAA ( Text Claims targeting: CCNA2 (0.002 / 20-20 / 100) RIMS4 (7.3 / 20-20 / 94) )	CCNA2 antisense
				(Nob1) AAGGTTAAGGTGAGCTCATCG ( Text Claims targeting: NOB1 (6e-04 / 21-21 / 100) ASAP2 (0.010 / 21-21 / 100) )	Targeting NOB1
				(Nob1) AATTCTCCGAACGTGTCACGT ( Text Claims non-targeting (known seq): ( # Seq Eb # ) No clear target )	Non-targeting
22901129	Very Close	NOB1 (96)		(NOB1) AAGTGAGGAGGAGGAGGAG ( Text Claims targeting: NOB1 (0.006 / 19-19 / 100) NOM1 (0.006 / 19-19 / 100) GOLGA2P5 (0.023 / 19-19 / 100) ITPRIPL1 (0.023 / 19-19 / 100) QKI (0.023 / 19-19 / 100) FRMPD3 (0.023 / 19-19 / 100) GCN1 (0.023 / 19-19 / 100) GOLGA2P11 (0.023 / 19-19 / 100) ... )	NOB1 forward
	22901129			(NOB1) ACTTTCTTCAGGGTCTTGTTC ( Text Claims targeting: NOB1 (6e-04 / 21-21 / 100) PPP1R15B (6e-04 / 21-21 / 100) GIMAP5 (2.3 / 21-21 / 100) WNT5B (2.3 / 19-21 / 100) RANBP1 (2.3 / 19-21 / 100) MAP3K11 (2.3 / 19-21 / 100) GK2 (2.3 / 21-21 / 95) TMEM220 (2.3 / 19-21 / 95) ... )	NOB1 reverse
	0.03409			(ACTIN) GTGGACATCCGCAAAGAC ( Text Claims targeting: POTEI (0.023 / 18-18 / 100) ACTB (0.023 / 18-18 / 100) ACTG1 (0.023 / 18-18 / 100) POTEJ (0.023 / 18-18 / 100) ACTG1P4 (0.023 / 18-18 / 100) KANTR (0.023 / 18-18 / 100) POTEE (0.023 / 18-18 / 100) POTEF (0.023 / 18-18 / 100) ... )	Actin forward
				(ACTIN) AAAGGGTGTAACGCAACTA ( Text Claims targeting: POTEJ (0.006 / 19-19 / 100) POTEE (0.006 / 19-19 / 100) POTEF (0.006 / 19-19 / 100) ACTB (0.006 / 19-19 / 100) POTEM (1.4 / 19-19 / 95) )	Actin reverse
				(...) CTAGCCCGGTTCTCCGAACGTGTCACGTATCTCGAGATACGTGACACGTTCGGAGAATTTTTTTAAT ( Text Claims targeting: !! No hits found )	NOB1 shRNA
				(...) CTAGCCCGGCCAAGGAAGTGCAATTGGTTTTTTGTTAAT ( Text Claims non-targeting: !! NOB1 (0.17 / 26-39 / 100) SYNCRIP (0.17 / 37-39 / 100) )	Non-silencing control shRNA
23911301	Very Close	NOB1 (113)		(...) TTCTCCGAACGTGTCACGT ( Text Claims non-targeting: No clear target )	Negative control
	23911301			(NOB1) CCAAGGAAGTGCAATTGCATA ( Text Claims targeting: NOB1 (6e-04 / 21-21 / 100) )	NOB1 siRNA
	0.016455			(NOB1) CGGGAAGAACATTTACACCAT ( Text Claims targeting: NOB1 (6e-04 / 21-21 / 100) ENAM (9.2 / 21-21 / 94) )	NOB1 siRNA
				(NOB1) AAGTGAGGAGGAGGAGGAG ( Text Claims targeting: NOM1 (0.006 / 19-19 / 100) NOB1 (0.006 / 19-19 / 100) GCN1 (0.023 / 19-19 / 100) GOLGA2P11 (0.023 / 19-19 / 100) PTPN14 (0.023 / 19-19 / 100) C16orf71 (0.023 / 19-19 / 100) DNHD1 (0.023 / 19-19 / 100) GOLGA2P5 (0.023 / 19-19 / 100) ... )	NOB1
				(NOB1) ACTTTCTTCAGGGTCTTGTTC ( Text Claims targeting: PPP1R15B (6e-04 / 21-21 / 100) NOB1 (6e-04 / 21-21 / 100) GIMAP5 (2.3 / 21-21 / 100) MAP3K11 (2.3 / 19-21 / 100) GK2 (2.3 / 21-21 / 95) TMEM220 (2.3 / 19-21 / 95) WNT5B (2.3 / 19-21 / 100) RANBP1 (2.3 / 19-21 / 100) ... )	NOB1
				(ACTIN) GTGGACATCCGCAAAGAC ( Text Claims targeting: POTEI (0.023 / 18-18 / 100) ACTB (0.023 / 18-18 / 100) POTEF (0.023 / 18-18 / 100) POTEE (0.023 / 18-18 / 100) KANTR (0.023 / 18-18 / 100) ACTG1P4 (0.023 / 18-18 / 100) POTEJ (0.023 / 18-18 / 100) ACTG1 (0.023 / 18-18 / 100) ... )	B-actin
				(ACTIN) AAAGGGTGTAACGCAACTA ( Text Claims targeting: POTEE (0.006 / 19-19 / 100) POTEF (0.006 / 19-19 / 100) POTEJ (0.006 / 19-19 / 100) ACTB (0.006 / 19-19 / 100) POTEM (1.4 / 19-19 / 95) )	B-actin
24427329	Very Close			(...) GGGAAUGGUGAAGUCACUAUUAUAUTT ( Text Undetected claim: CDK8 (6e-06 / 25-27 / 100) )	Likely CDK8 sense
	22901129			(...) AUAUAAUAGUGACUUCACCAUUCCCTT ( Text Undetected claim: CDK8 (6e-06 / 25-27 / 100) )	Likely CDK8 antisense
	0.355676			(...) UUCUCCGAACGUGUCACGUTT ( Text Claims non-targeting: No clear target )	Negative control sense
				(...) ACGUGACACGUUCGGAGAATT ( Text Undetected claim: No clear target )	Negative control antisense
				(...) GGGATCTCTATGTCGGCATGTAG ( Text Claims targeting: CDK8 (5e-05 / 23-23 / 100) )	Forward CDK8
				(...) AAATGACGTTTGGATGCTTAAGC ( Text Claims targeting: CDK8 (5e-05 / 23-23 / 100) WISP1 (5e-05 / 23-23 / 100) )	Reverse CDK8
				(CDK8) CATGAGAAGTATGACAACAGCCT ( Text Claims targeting: GAPDH (5e-05 / 23-23 / 100) )	Forward GAPDH
				(CDK8) AGTCCTTCCACGATACCAAAGT ( Text Claims targeting: GAPDH (2e-04 / 22-22 / 100) HTR1B (2e-04 / 21-22 / 100) )	Reverse GAPDH
24448637	Very Close	ZFX (78)		(ZFX) GTCGGAAATTGATCCTTGTAA ( Text Claims targeting: ZFX (6e-04 / 21-21 / 100) FGF7 (9.2 / 21-21 / 94) )	ZFX siRNA
	22901129			(...) TTCTCCGAACGTGTCACGT ( Text Claims non-targeting: No clear target )	Non-silencing siRNA
	0.404412			(ZFX) GGCAGTCCACAGCAAGAAC ( Text Claims targeting: ZFY (0.006 / 19-19 / 100) ZFX (0.006 / 19-19 / 100) EGF (0.006 / 17-19 / 100) )	ZFX forward
				(ZFX) TTGGTATCCGAGAAAGTCAGAAG ( Text Claims targeting: ZFX (5e-05 / 23-23 / 100) TTF2 (0.013 / 23-23 / 100) ZFY (5e-05 / 23-23 / 96) )	ZFX reverse
				(ACTIN) GTGGACATCCGCAAAGAC ( Text Claims targeting: ACTB (0.023 / 18-18 / 100) POTEI (0.023 / 18-18 / 100) POTEE (0.023 / 18-18 / 100) POTEF (0.023 / 18-18 / 100) POTEJ (0.023 / 18-18 / 100) ACTG1 (0.023 / 18-18 / 100) ACTG1P4 (0.023 / 18-18 / 100) KANTR (0.023 / 18-18 / 100) ... )	B-actin forward
				(ACTIN) AAAGGGTGTAACGCAACTA ( Text Claims targeting: ACTB (0.006 / 19-19 / 100) POTEE (0.006 / 19-19 / 100) POTEF (0.006 / 19-19 / 100) POTEJ (0.006 / 19-19 / 100) POTEM (1.4 / 19-19 / 95) )	B-actin reverse
24714960	Very Close	NOB1 (45)		(NOB1) CCGGGCTGAACAATTTCAGTCATTTCTCGAGAAATGACTGAAATTGTTCAGCTTTTTG ( Text Claims targeting: PNO1 (0.001 / 53-58 / 100) NDST1 (0.076 / 51-58 / 96) ATG12 (0.076 / 48-58 / 100) TMEM65 (1.2 / 27-58 / 100) RWDD4 (4.7 / 51-58 / 100) SCN2A (4.7 / 24-58 / 100) SCN3A (4.7 / 24-58 / 100) )	NOB1 shRNA
	24714960			(NOB1) TTCTCCGAACGTGTCACGT ( Text Claims non-targeting: No clear target )	Negative control
	0.045088			(ACTB) GTGGACATCCGCAAAGAC ( Text Claims targeting: KANTR (0.023 / 18-18 / 100) ACTG1P4 (0.023 / 18-18 / 100) ACTG1 (0.023 / 18-18 / 100) POTEJ (0.023 / 18-18 / 100) POTEF (0.023 / 18-18 / 100) POTEE (0.023 / 18-18 / 100) POTEI (0.023 / 18-18 / 100) ACTB (0.023 / 18-18 / 100) ... )	ACTB forward
				(ACTB) AAAGGGTGTAACGCAACTA ( Text Claims targeting: ACTB (0.006 / 19-19 / 100) POTEF (0.006 / 19-19 / 100) POTEE (0.006 / 19-19 / 100) POTEJ (0.006 / 19-19 / 100) POTEM (1.4 / 19-19 / 95) )	ACTB reverse
				(NOB1) GAAAGAACAACGCCCTGGAG ( Text Claims targeting: NOB1 (0.002 / 20-20 / 100) )	NOB1 forward
				(NOB1) CAGCCTTGAGATGACCTAAGC ( Text Claims targeting: NOB1 (6e-04 / 21-21 / 100) )	NOB1 reverse
24775638	Very Close	ASNS (65)		(...) TTCTCCGAACGTGTCACGT ( Text Claims non-targeting: No clear target )	Negative control siRNA
	25932170			(...) GTGAACATTATGAAGTCCTTTCTCGAGAAAGGACTTCATAATGTTCACTTTTT ( Text Undetected claim: ASNS (3e-04 / 50-53 / 100) CNOT1 (3e-04 / 21-53 / 100) TIMP3 (1.1 / 53-53 / 100) )	ASNS shRNA
	0.394745			(ASNS) TGCTTACGCCCAGATTTTCT ( Text Claims targeting: ASNS (0.002 / 20-20 / 100) )	ASNS forward
				(ASNS) AAAACGGAATGCATCTGGAC ( Text Claims targeting: ASNS (0.002 / 20-20 / 100) LOC442028 (0.002 / 20-20 / 95) )	ASNS reverse
				(ACTIN) GTGGACATCCGCAAAGAC ( Text Claims targeting: POTEI (0.023 / 18-18 / 100) ACTB (0.023 / 18-18 / 100) POTEE (0.023 / 18-18 / 100) POTEF (0.023 / 18-18 / 100) ACTG1 (0.023 / 18-18 / 100) POTEJ (0.023 / 18-18 / 100) ACTG1P4 (0.023 / 18-18 / 100) KANTR (0.023 / 18-18 / 100) ... )	B-actin forward
				(ACTIN) AAAGGGTGTAACGCAACTA ( Text Claims targeting: POTEJ (0.006 / 19-19 / 100) POTEF (0.006 / 19-19 / 100) POTEE (0.006 / 19-19 / 100) ACTB (0.006 / 19-19 / 100) POTEM (1.4 / 19-19 / 95) )	B-actin reverse
24842331	Very Close	TPD52L2 (68)		(...) GCGGAGGGTTTGAAA ( Text Claims targeting: TPD52L2 (0.93 / 15-15 / 100) )	TPD52L2 targeting
	24842331	TPD52 (13)		(...) GAATATCTCGAGATATTCTTTCAAACCCTCCGCTTTTTT ( Text Claims targeting: TPD52L2 (0.003 / 33-39 / 100) )	TPD52L2 targeting
	0.027459			(...) TTCTCCGAACGTGTCACGT ( Text Claims non-targeting: No clear target )	Non-targeting
				(...) CTCTACAAGAAGACTCAGGAACTCGAGTTCCTGAGTCTTCTTGTAGAGTTTTTT ( Text Claims targeting (target known): ( # Seq F (TPD52L2) # ) TPD52L2 (0.005 / 21-54 / 100) )	TPD52L2 targeting
				(TPD52L2) TTCACAGGCAGGACAGAAGA ( Text Claims targeting: TPD52L2 (0.002 / 20-20 / 100) CRIP2 (0.002 / 19-20 / 100) BCAR3 (1.9 / 20-20 / 95) NGB (1.9 / 19-20 / 100) NCAPG2 (7.3 / 18-20 / 94) )	TPD52L2 forward
				(TPD52L2) TTGAAGGTCGCAGAGTTCCT ( Text Claims targeting: TPD52L2 (0.002 / 20-20 / 100) )	TPD52L2 reverse
				(ACTIN) GTGGACATCCGCAAAGAC ( Text Claims targeting: ACTB (0.023 / 18-18 / 100) POTEI (0.023 / 18-18 / 100) POTEJ (0.023 / 18-18 / 100) ACTG1 (0.023 / 18-18 / 100) ACTG1P4 (0.023 / 18-18 / 100) KANTR (0.023 / 18-18 / 100) POTEE (0.023 / 18-18 / 100) POTEF (0.023 / 18-18 / 100) ... )	B-actin forward
				(ACTIN) AAAGGGTGTAACGCAACTA ( Text Claims targeting: POTEJ (0.006 / 19-19 / 100) POTEE (0.006 / 19-19 / 100) POTEF (0.006 / 19-19 / 100) ACTB (0.006 / 19-19 / 100) POTEM (1.4 / 19-19 / 95) )	B-actin reverse
25123458	Very Close	PPM1D (83)		(PPM1D) AGAGAATGTCCAAGGTGTAGTC ( Text Claims targeting: PPM1D (2e-04 / 22-22 / 100) )	PPM1D forward
	22901129			(PPM1D) TCGTCTATGCTTCTTCATCAGG ( Text Claims targeting: PPM1D (2e-04 / 22-22 / 100) HPCAL4 (2.8 / 22-22 / 100) DCST2 (0.71 / 20-22 / 100) CSE1L (2.8 / 21-22 / 100) )	PPM1D reverse
	0.41321			(ACTIN) GTGGACATCCGCAAAGAC ( Text Claims targeting: POTEI (0.023 / 18-18 / 100) ACTB (0.023 / 18-18 / 100) POTEF (0.023 / 18-18 / 100) POTEE (0.023 / 18-18 / 100) KANTR (0.023 / 18-18 / 100) ACTG1P4 (0.023 / 18-18 / 100) POTEJ (0.023 / 18-18 / 100) ACTG1 (0.023 / 18-18 / 100) ... )	B-actin forward
				(ACTIN) AAAGGGTGTAACGCAACTA ( Text Claims targeting: ACTB (0.006 / 19-19 / 100) POTEE (0.006 / 19-19 / 100) POTEF (0.006 / 19-19 / 100) POTEJ (0.006 / 19-19 / 100) POTEM (1.4 / 19-19 / 95) )	B-actin reverse
				(...) CCCTTCTCGTGTTTGCTTAAA ( Text Claims targeting: PPM1D (6e-04 / 21-21 / 100) )	PPM1D shRNA
				(...) TTCTCCGAACGTGTCACGT ( Text Claims non-targeting: No clear target )	Non-silencing shRNA
25169742	Very Close	NOB1 (87)		(NOB1) GAAAGAACAACGCCCTGGAG ( Text Claims targeting: NOB1 (0.002 / 20-20 / 100) )	NOB1 forward
	25169742			(NOB1) CAGCCTTGAGATGACCTAAGC ( Text Claims targeting: NOB1 (6e-04 / 21-21 / 100) )	NOB1 reverse
	0.024761			(ACTIN) GTGGACATCCGCAAAGAC ( Text Claims targeting: ACTB (0.023 / 18-18 / 100) POTEI (0.023 / 18-18 / 100) POTEE (0.023 / 18-18 / 100) POTEF (0.023 / 18-18 / 100) ACTG1 (0.023 / 18-18 / 100) POTEJ (0.023 / 18-18 / 100) ACTG1P4 (0.023 / 18-18 / 100) KANTR (0.023 / 18-18 / 100) ... )	B-actin forward
				(ACTIN) AAAGGGTGTAACGCAACTA ( Text Claims targeting: ACTB (0.006 / 19-19 / 100) POTEJ (0.006 / 19-19 / 100) POTEF (0.006 / 19-19 / 100) POTEE (0.006 / 19-19 / 100) POTEM (1.4 / 19-19 / 95) )	B-actin reverse
25215606	Very Close	PDLIM5 (75)		(...) CTGTGTAAGAAACATGCTCATCTCGAGATGAGCATGTTTCTTACACAGTTTTT ( Text Claims targeting: PDLIM5 (0.004 / 21-53 / 100) FBXO40 (4.2 / 23-53 / 100) SPTLC2 (0.004 / 51-53 / 100) )	Silencing
	25746840	AGS (7)		(...) CTAGCCCGGCCAAGGAAGTGCAATTGCATACTCGAGTATGCAATTGCACTTCCTTGGTTTTTTGTTAAT ( Text Claims non-targeting (known seq): ( # Seq D (NOB1) # ) !! NOB1 (0.002 / 30-69 / 100) )	Non-silencing
	0.37789			(PDLIM5) TTAGTGGCACTGGGGAAATC ( Text Claims targeting: PDLIM5 (0.002 / 20-20 / 100) STS (0.002 / 18-20 / 100) ALDH5A1 (0.47 / 19-20 / 100) )	PDLIM5
				(PDLIM5) GATCTTCCTTTGGCATCGAC ( Text Claims targeting: PDLIM5 (0.002 / 20-20 / 100) )	PDLIM5
				(ACTIN) GTGGACATCCGCAAAGAC ( Text Claims targeting: ACTG1 (0.023 / 18-18 / 100) POTEJ (0.023 / 18-18 / 100) ACTG1P4 (0.023 / 18-18 / 100) KANTR (0.023 / 18-18 / 100) POTEE (0.023 / 18-18 / 100) POTEF (0.023 / 18-18 / 100) POTEI (0.023 / 18-18 / 100) ACTB (0.023 / 18-18 / 100) ... )	B-actin sense
				(ACTIN) AAAGGGTGTAACGCAACTA ( Text Claims targeting: POTEJ (0.006 / 19-19 / 100) POTEE (0.006 / 19-19 / 100) POTEF (0.006 / 19-19 / 100) ACTB (0.006 / 19-19 / 100) POTEM (1.4 / 19-19 / 95) )	B-actin antisense
25223638	Very Close	ANLN (91)		(...) GCCAATATTCACTACGTATTACTCGAGTAATACGTAGTGAATATTGGCTTTTT ( Text Undetected claim: ANLN (0.004 / 48-53 / 100) )	ANLN
	26902787			(...) CTAGCCCGGCCAAGGAAGTGCAATTGCATACTCGAGTATGCAATTGCACTTCCTTGGTTTTTTGTTAAT ( Text Claims non-targeting (known seq): ( # Seq D (NOB1) # ) !! NOB1 (0.002 / 30-69 / 100) )	Non-silencing
	0.406854			(...) CCTCACATCTATAACCACAAACTCGAGTTTGTGGTTATAGATGTGAGGTTTTT ( Text Claims targeting: ANLN (0.004 / 21-53 / 100) )	ANLN shRNA
				(ANLN) ATGCAGTGTGGTGCACATTT ( Text Claims targeting: ANLN (0.002 / 20-20 / 100) )	ANLN forward
				(ANLN) AACCCAAACACTTTGGCAAG ( Text Claims targeting: ANLN (0.002 / 20-20 / 100) FAM192A (0.002 / 20-20 / 95) SLC24A1 (7.3 / 18-20 / 94) )	ANLN reverse
				(ACTIN) GTGGACATCCGCAAAGAC ( Text Claims targeting: POTEI (0.023 / 18-18 / 100) ACTB (0.023 / 18-18 / 100) ACTG1 (0.023 / 18-18 / 100) POTEJ (0.023 / 18-18 / 100) ACTG1P4 (0.023 / 18-18 / 100) KANTR (0.023 / 18-18 / 100) POTEE (0.023 / 18-18 / 100) POTEF (0.023 / 18-18 / 100) ... )	Actin forward
				(ACTIN) AAAGGGTGTAACGCAACTA ( Text Claims targeting: ACTB (0.006 / 19-19 / 100) POTEJ (0.006 / 19-19 / 100) POTEE (0.006 / 19-19 / 100) POTEF (0.006 / 19-19 / 100) POTEM (1.4 / 19-19 / 95) )	Actin reverse
25262828	Very Close	TPD52L2 (56)	KB (9)	(...) GCGGAGGGTTTGAAAGAATATCTCGAGATATTCTTTCAAACCCTCCGCTTTTTT ( Text Undetected claim (known seq): ( # Seq A (TPD52L2) # ) TPD52L2 (0.005 / 21-54 / 100) )	No identifier present
	25262828	TPD52 (8)		(...) CTAGCCCGGCCAAGGAAGTGCAATTGCATACTCGAGTATGCAATTGCACTTCCTTGGTTTTTTGTTAAT ( Text Claims non-targeting (known seq): ( # Seq D (NOB1) # ) !! NOB1 (0.002 / 30-69 / 100) )	Scrambled
	0.03836	TPD52L1 (6)		(...) CTCTACAAGAAGACTCAGGAACTCGAGTTCCTGAGTCTTCTTGTAGAGTTTTTT ( Text Claims targeting (target known): ( # Seq F (TPD52L2) # ) TPD52L2 (0.005 / 21-54 / 100) )	TPD52L2 shRNA
				(TPD52L2) TTCACAGGCAGGACAGAAGA ( Text Claims targeting: TPD52L2 (0.002 / 20-20 / 100) CRIP2 (0.002 / 19-20 / 100) NGB (1.9 / 19-20 / 100) BCAR3 (1.9 / 20-20 / 95) NCAPG2 (7.3 / 18-20 / 94) )	TPD52L2 forward
				(TPD52L2) TTGAAGGTCGCAGAGTTCCT ( Text Claims targeting: TPD52L2 (0.002 / 20-20 / 100) )	TPD52L2 reverse
				(ACTIN) GTGGACATCCGCAAAGAC ( Text Claims targeting: ACTG1 (0.023 / 18-18 / 100) POTEJ (0.023 / 18-18 / 100) ACTG1P4 (0.023 / 18-18 / 100) KANTR (0.023 / 18-18 / 100) POTEE (0.023 / 18-18 / 100) POTEF (0.023 / 18-18 / 100) POTEI (0.023 / 18-18 / 100) ACTB (0.023 / 18-18 / 100) ... )	Actin forward
				(ACTIN) AAAGGGTGTAACGCAACTA ( Text Claims targeting: POTEJ (0.006 / 19-19 / 100) POTEF (0.006 / 19-19 / 100) POTEE (0.006 / 19-19 / 100) ACTB (0.006 / 19-19 / 100) POTEM (1.4 / 19-19 / 95) )	Actin reverse
25279970	Very Close	ADRBK1 (67)		(ADRBK1) CCTCGGCTCCTGCTGCACCAAGGTACCTTGGTGCAGCAGGAGCCGAGG ( Text Claims targeting: ADRBK1 (0.004 / 21-48 / 100) SLIT3 (0.92 / 44-48 / 100) ABLIM3 (0.92 / 17-48 / 100) ADP-ribose (3.6 / 16-48 / 100) )	ADRBK1 S1
	22901129			(ADRBK1) CTTCGATGAGGAGGACACAAAGGTACCTTTGTGTCCTCCTCATCGAAG ( Text Claims targeting: ADRBK1 (0.004 / 21-48 / 100) ZNF678 (3.6 / 23-48 / 100) CACNA1F (3.6 / 16-48 / 100) MTR (3.6 / 33-48 / 100) )	ADRBK1 S2
	0.402761			(...) GCGGAGGGTTTGAAAGAATATCTCGAGATATTCTTTCAAACCCTCCGCTTTTTT ( Text Claims non-targeting (known seq): ( # Seq A (TPD52L2) # ) !! TPD52L2 (0.005 / 21-54 / 100) )	Non-silencing
				(...) TTCCTGAATAAGGGCACAGG ( Text Claims targeting: ADRBK1 (0.002 / 20-20 / 100) PTPRF (7.3 / 20-20 / 94) )	ADBRK1 reverse
				(...) GTGGACATCCGCAAAGAC ( Text Claims targeting: POTEI (0.023 / 18-18 / 100) ACTB (0.023 / 18-18 / 100) POTEE (0.023 / 18-18 / 100) POTEF (0.023 / 18-18 / 100) ACTG1P4 (0.023 / 18-18 / 100) ACTG1 (0.023 / 18-18 / 100) POTEJ (0.023 / 18-18 / 100) KANTR (0.023 / 18-18 / 100) ... )	Actin forward
				(...) AAAGGGTGTAACGCAACT ( Text Claims targeting: POTEJ (0.023 / 18-18 / 100) POTEF (0.023 / 18-18 / 100) POTEE (0.023 / 18-18 / 100) ACTB (0.023 / 18-18 / 100) POTEM (5.5 / 18-18 / 94) )	Actin reverse
25301753	Very Close	GPR137 (59)		(GPR137) GAACAAAGGCTACCTGGTATTCTCGAGAATACCAGGTAGCCTTTGTTCTTTTTT ( Text Claims targeting: GPR137 (0.005 / 21-54 / 100) SLC6A20 (4.3 / 42-54 / 100) MYO9A (0.005 / 52-54 / 100) )	GPR137 targeting
	25746840			(GPR137) CTAGCCCGGCCAAGGAAGTGCAATTGCATACTCGAGTATGCAATTGCACTTCCTTGGTTTTTGTTAAT ( Text Claims non-targeting: !! NOB1 (0.002 / 30-68 / 100) !! NFAT5 (0.002 / 68-68 / 100) DDX6 (1.5 / 68-68 / 100) )	Control non-silencing
	0.420331			(...) TAGGACCGAGAGGCAAAGAC ( Text Claims targeting: GPR137 (0.002 / 20-20 / 100) TSPAN7 (0.002 / 19-20 / 100) LINC00597 (1.9 / 20-20 / 95) APBB2 (7.3 / 19-20 / 94) )	GPR137 reverse
				(ACTIN) GTGGACATCCGCAAAGAC ( Text Claims targeting: ACTB (0.023 / 18-18 / 100) POTEI (0.023 / 18-18 / 100) ACTG1P4 (0.023 / 18-18 / 100) ACTG1 (0.023 / 18-18 / 100) POTEJ (0.023 / 18-18 / 100) KANTR (0.023 / 18-18 / 100) POTEE (0.023 / 18-18 / 100) POTEF (0.023 / 18-18 / 100) ... )	B-actin forward
				(ACTIN) AAAGGGTGTAACGCAACTA ( Text Claims targeting: ACTB (0.006 / 19-19 / 100) POTEE (0.006 / 19-19 / 100) POTEF (0.006 / 19-19 / 100) POTEJ (0.006 / 19-19 / 100) POTEM (1.4 / 19-19 / 95) )	B-actin reverse
25322973	Very Close	PP5		(cell) GAGACAGAGAAGATTACAGTACTCGAGTACTGTAATCTTCTCTGTCTCTTTTT ( Text Claims targeting: PPP5C (7e-05 / 51-53 / 100) KIF1C (0.017 / 16-53 / 100) BOC (4.2 / 53-53 / 100) USF3 (4.2 / 53-53 / 100) OR5H1 (4.2 / 51-53 / 100) )	PP5
	26902787			(cell) GCGGAGGGTTTGAAAGAATATCTCGAGATATTCTTTCAAACCCTCCGCTTTTTT ( Text Claims non-targeting (known seq): ( # Seq A (TPD52L2) # ) !! TPD52L2 (0.005 / 21-54 / 100) )	Control
	0.424837			(ACTIN) GTGGACATCCGCAAAGAC ( Text Claims targeting: POTEF (0.023 / 18-18 / 100) POTEE (0.023 / 18-18 / 100) KANTR (0.023 / 18-18 / 100) POTEJ (0.023 / 18-18 / 100) ACTG1 (0.023 / 18-18 / 100) ACTG1P4 (0.023 / 18-18 / 100) ACTB (0.023 / 18-18 / 100) POTEI (0.023 / 18-18 / 100) ... )	B-actin forward
				(ACTIN) AAAGGGTGTAACGCAACTA ( Text Claims targeting: POTEJ (0.006 / 19-19 / 100) POTEE (0.006 / 19-19 / 100) POTEF (0.006 / 19-19 / 100) ACTB (0.006 / 19-19 / 100) POTEM (1.4 / 19-19 / 95) )	B-actin reverse
				(ACTIN) CCCAACTACTGCGACCAGAT ( Text Claims targeting: ST6GALNAC4 (0.002 / 20-20 / 100) PPP5C (0.002 / 20-20 / 100) )	PP5 forward
				(...) CCCGTCACCTCACATCATTC ( Text Claims targeting: PPP5C (0.002 / 20-20 / 100) )	PP5 reverse
25432697	Close	IL1R2 (57)		(IL1R2) CCAGGAGAAGAAGAGACACGGATG ( Text Claims targeting: IL1R2 (2e-05 / 24-24 / 100) )	IL1R2 forward
	24842331	IL1 (7)		(IL1R2) GTATGAGATGAACGGCAGGAAAGC ( Text Claims targeting: IL1R2 (2e-05 / 24-24 / 100) SBNO2 (2e-05 / 23-24 / 95) )	IL1R2 reverse
	0.440161			(ACTIN) GTGGACATCCGCAAAGAC ( Text Claims targeting: KANTR (0.023 / 18-18 / 100) ACTG1P4 (0.023 / 18-18 / 100) ACTG1 (0.023 / 18-18 / 100) POTEJ (0.023 / 18-18 / 100) POTEF (0.023 / 18-18 / 100) POTEE (0.023 / 18-18 / 100) ACTB (0.023 / 18-18 / 100) POTEI (0.023 / 18-18 / 100) ... )	B-actin forward
				(ACTIN) AAAGGGTGTAACGCAACTA ( Text Claims targeting: ACTB (0.006 / 19-19 / 100) POTEE (0.006 / 19-19 / 100) POTEF (0.006 / 19-19 / 100) POTEJ (0.006 / 19-19 / 100) POTEM (1.4 / 19-19 / 95) )	B-actin reverse
				(IL1R2) GACCATTCCTGTGATCATTTCCTCGAGGAAATGATCACAGGAATGGTC ( Text Claims targeting: IL1R2 (0.001 / 22-48 / 100) )	IL1R2 siRNA
				(...) GCGGAGGGTTTGAAAGAATATCTCGAGATATTCTTTCAAACCCTCCGCTTTTTT ( Text Claims non-targeting (known seq): ( # Seq A (TPD52L2) # ) !! TPD52L2 (0.005 / 21-54 / 100) )	Non-silencing
25471990	Very Close	GPR137 (54)		(...) GAACAAAGGCTACCTGGTATTCTCGAGAATACCAGGTAGCCTTTGTTCTTTTTT ( Text Undetected claim: MYO9A (0.005 / 52-54 / 100) GPR137 (0.005 / 21-54 / 100) SLC6A20 (4.3 / 42-54 / 100) )	GPR137
	26844847			(...) CTAGCCCGGCCAAGGAAGTGCAATTGCATACTCGAGTATGCAATTGCACTTCCTTGGTTTTTTGTTAAT ( Text Claims non-targeting (known seq): ( # Seq D (NOB1) # ) !! NOB1 (0.002 / 30-69 / 100) )	Non-targeting
	0.407152			(GPR137) TAGGACCGAGAGGCAAAGAC ( Text Claims targeting: GPR137 (0.002 / 20-20 / 100) TSPAN7 (0.002 / 19-20 / 100) LINC00597 (1.9 / 20-20 / 95) APBB2 (7.3 / 19-20 / 94) )	GPR137 reverse
				(ACTIN) GTGGACATCCGCAAAGAC ( Text Claims targeting: ACTG1 (0.023 / 18-18 / 100) POTEJ (0.023 / 18-18 / 100) ACTG1P4 (0.023 / 18-18 / 100) KANTR (0.023 / 18-18 / 100) POTEE (0.023 / 18-18 / 100) POTEF (0.023 / 18-18 / 100) ACTB (0.023 / 18-18 / 100) POTEI (0.023 / 18-18 / 100) ... ) b-actin forward	B-actin forward
				(ACTIN) AAAGGGTGTAACGCAACTA ( Text Claims targeting: ACTB (0.006 / 19-19 / 100) POTEE (0.006 / 19-19 / 100) POTEF (0.006 / 19-19 / 100) POTEJ (0.006 / 19-19 / 100) POTEM (1.4 / 19-19 / 95) )	B-actin reverse
25496438	Very Close	GPR137 (54)		(GPR137) GAACAAAGGCTACCTGGTATTCTCGAGAATACCAGGTAGCCTTTGTTCTTTTTT ( Text Claims targeting: GPR137 (0.005 / 21-54 / 100) SLC6A20 (4.3 / 42-54 / 100) MYO9A (0.005 / 52-54 / 100) )	GPR137 shRNA
	25746840			(...) GCGGAGGGTTTGAAAGAATATCTCGAGATATTCTTTCAAACCCTCCGCTTTTTT ( Text Claims non-targeting (known seq): ( # Seq A (TPD52L2) # ) !! TPD52L2 (0.005 / 21-54 / 100) )	Scrambled
	0.427412			(...) GACGCTTATGAACCTCTACTTCTCGAGAAGTAGAGGTTCATAAGCGTCTTTTTT ( Text Claims targeting: GPR137 (0.005 / 21-54 / 100) CERS1 (0.005 / 20-54 / 100) GDF1 (4.3 / 20-54 / 100) )	GPR137 shRNA
				(...) TAGGACCGAGAGGCAAAGAC ( Text Claims targeting: GPR137 (0.002 / 20-20 / 100) TSPAN7 (0.002 / 19-20 / 100) LINC00597 (1.9 / 20-20 / 95) APBB2 (7.3 / 19-20 / 94) )	GPR137 reverse
				(GPR137) GTGGACATCCGCAAAGAC ( Text Claims targeting: ACTB (0.023 / 18-18 / 100) POTEI (0.023 / 18-18 / 100) POTEE (0.023 / 18-18 / 100) POTEF (0.023 / 18-18 / 100) ACTG1 (0.023 / 18-18 / 100) POTEJ (0.023 / 18-18 / 100) ACTG1P4 (0.023 / 18-18 / 100) KANTR (0.023 / 18-18 / 100) ... )	B-actin forward
				(GPR137) AAAGGGTGTAACGCAACTA ( Text Claims targeting: ACTB (0.006 / 19-19 / 100) POTEJ (0.006 / 19-19 / 100) POTEF (0.006 / 19-19 / 100) POTEE (0.006 / 19-19 / 100) POTEM (1.4 / 19-19 / 95) )	B-actin reverse
25524330	Very Close	GPR137 (56)		(...) GATATTCTTTCAAACCCTCCGCTTTTTT ( Text Undetected claim: TPD52L2 (0.001 / 22-28 / 100) )	Negative control part 2
	26550235			(GPR137) GCGGAGGGTTTGAAAGAATATCTCGA ( Text Claims non-targeting: !! TPD52L2 (0.001 / 21-26 / 100) )	Negative control part 1
	0.430142			(GPR137) ACCTGGGGAACAAAGGCTAC ( Text Claims targeting: GPR137 (0.002 / 20-20 / 100) ADAM23 (0.002 / 18-20 / 100) MAP3K3 (1.9 / 18-20 / 100) )	GPR137 forward
				(GPR137) TAGGACCGAGAGGCAAAGAC ( Text Claims targeting: GPR137 (0.002 / 20-20 / 100) TSPAN7 (0.002 / 19-20 / 100) LINC00597 (1.9 / 20-20 / 95) APBB2 (7.3 / 19-20 / 94) )	GPR137 reverse
				(ACTIN) GTGGACATCCGCAAAGAC ( Text Claims targeting: POTEE (0.023 / 18-18 / 100) POTEF (0.023 / 18-18 / 100) POTEJ (0.023 / 18-18 / 100) ACTG1 (0.023 / 18-18 / 100) ACTG1P4 (0.023 / 18-18 / 100) KANTR (0.023 / 18-18 / 100) ACTB (0.023 / 18-18 / 100) POTEI (0.023 / 18-18 / 100) ... )	Actin forward
				(ACTIN) AAAGGGTGTAACGCAACTA ( Text Claims targeting: ACTB (0.006 / 19-19 / 100) POTEF (0.006 / 19-19 / 100) POTEE (0.006 / 19-19 / 100) POTEJ (0.006 / 19-19 / 100) POTEM (1.4 / 19-19 / 95) )	Actin reverse
				(GPR137) GAACAAAGGCTACCTGGTATTCTCGAGAATACCAGGTAGCCTTTGTTCTTTTTT ( Text Claims targeting: GPR137 (0.005 / 21-54 / 100) SLC6A20 (4.3 / 42-54 / 100) MYO9A (0.005 / 52-54 / 100) )	GPR137 shRNA
25629696	Very Close	TPD52L2 (68)		(TPD52L2) CCGGGACCATAAAGTCTAAGGTTGTCTCGAGACAACCTTAGACTTTATGGTCTTTTTG ( Text Claims targeting (target known): ( # Seq B (TPD52L2) # ) TPD52L2 (3e-04 / 25-58 / 100) )	TPD52L2 silencing
	25629696	TPD52 (11)		(TPD52L2) GCGGAGGGTTTGAAAGAATATCTCGAGATATTCTTTCAAACCCTCCGCTTTTTT ( Text Claims non-targeting (known seq): ( # Seq A (TPD52L2) # ) !! TPD52L2 (0.005 / 21-54 / 100) )	Control non-silencing
	0.014039			(...) CCATCAAATCCAAAGTCGT ( Text Undetected claim (known seq): ( # Seq C # ) ZBTB20 (1.4 / 17-19 / 100) )	No gene identifier, rescue sequence
				(TPD52L2) ATGCAGTGTGGTGCACATTT ( Text Claims targeting: ANLN (0.002 / 20-20 / 100) )	TPD52L2 forward
				(TPD52L2) AACCCAAACACTTTGGCAAG ( Text Claims targeting: ANLN (0.002 / 20-20 / 100) FAM192A (0.002 / 20-20 / 95) SLC24A1 (7.3 / 18-20 / 94) )	TPD52L2 reverse
				(ACTIN) TTCACAGGCAGGACAGAAGA ( Text Claims targeting: TPD52L2 (0.002 / 20-20 / 100) CRIP2 (0.002 / 19-20 / 100) BCAR3 (1.9 / 20-20 / 95) NGB (1.9 / 19-20 / 100) NCAPG2 (7.3 / 18-20 / 94) )	Actin forward
				(ACTIN) TTGAAGGTCGCAGAGTTCCT ( Text Claims targeting: TPD52L2 (0.002 / 20-20 / 100) )	Actin reverse
25643992	Very Close	MYO6 (99)		(...) TTTGAAAGAATATCTCGAGATATTCTTTCAAACCCTCCGC ( Text Undetected claim: TPD52L2 (0.003 / 40-40 / 100) )	Non-targeting part 1
	24842331			(MYO6) GCGGAGGG ( Seq. not correctly extracted (Char/long/short) )	Non-targeting part 2
	0.43639			(...) TTTTTT ( Seq. not correctly extracted (Char/long/short) )	Non-targeting part 3
				(MYO6) GTGAATCCAGAGATAAGTTTACTCGAGTAAACTTATCTCTGGATTCACTTTTT ( Text Claims non-targeting: !! ZNF146 (0.004 / 52-53 / 100) !! MYO6 (0.004 / 48-53 / 100) !! DMP1 (0.27 / 53-53 / 100) )	MYO6
				(MYO6) CCAGATTTAACCATTCCATAACTCGAGTTATGGAATGGTTAAATCTGGTTTTTT ( Text Claims targeting: MYO6 (0.005 / 21-54 / 100) ANKRD62 (0.005 / 54-54 / 100) LOC100996635 (4.3 / 46-54 / 100) KLF8 (4.3 / 46-54 / 100) )	MYO6
				(ACTIN) GTGGACATCCGCAAAGAC ( Text Claims targeting: POTEF (0.023 / 18-18 / 100) POTEE (0.023 / 18-18 / 100) KANTR (0.023 / 18-18 / 100) POTEJ (0.023 / 18-18 / 100) ACTG1 (0.023 / 18-18 / 100) ACTG1P4 (0.023 / 18-18 / 100) POTEI (0.023 / 18-18 / 100) ACTB (0.023 / 18-18 / 100) ... )	Actin forward
25676706	Close	TPTE2P1 (42)		(...) GGAACCTGGCTTACCAGTATACTCGAGTATACTGGTAAGCCAGGTTCC ( Text Undetected claim: TPTE2P1 (0.004 / 21-48 / 100) COL4A5 (0.92 / 17-48 / 100) )	TPTE2P1 shRNA
	25932170	TPTE2 (9)		(...) GCGGAGGGTTTGAAAGAATATCTCGAGATATTCTTTCAAACCCTCCGCTTTTTT ( Text Claims non-targeting (known seq): ( # Seq A (TPD52L2) # ) !! TPD52L2 (0.005 / 21-54 / 100) )	Negative control shRNA
	0.451829	PTEN (8)		(...) GGCAGTGGGATGATATAAAGTCTCGAGACTTTATATCATCCCACTGCC ( Text Claims targeting: TPTE2P1 (0.004 / 21-48 / 100) WAC-AS1 (0.92 / 17-48 / 100) TENM3 (3.6 / 17-48 / 100) )	TPTE2P1 shRNA
		PTENP1 (5)		(TPTE2P1) GCCTCTTCCGTGCTGGTTTG ( Text Claims targeting: TPTE2P1 (0.002 / 20-20 / 100) )	TPTE2P1 forward
				(TPTE2P1) CGTGCCCGCTCTCCCTTC ( Text Claims targeting: TPTE2P1 (0.023 / 18-18 / 100) LINC00377 (5.5 / 18-18 / 94) CDK2AP2 (5.5 / 18-18 / 94) )	TPTE2P1 reverse
				(...) AATTGCTAGTTTACCGTTCAGAAG ( Text Claims targeting: FN1 (2e-05 / 24-24 / 100) )	FN forward
				(...) ATGAAGGAAAGGTGGAGGGAAG ( Text Claims targeting: FN1 (2e-04 / 22-22 / 100) TDRD12 (0.71 / 22-22 / 100) LOC401554 (2.8 / 22-22 / 100) PKIG (2e-04 / 22-22 / 95) SLC41A1 (2.8 / 22-22 / 95) )	FN reverse
				(...) AGCTACTGCCTCCGGTCTTC ( Text Claims targeting: CTNNBIP1 (0.002 / 20-20 / 100) )	B-catenin forward
				(...) GTGGTCAACAGCCAGCTCA ( Text Claims targeting: CTNNBIP1 (0.006 / 19-19 / 100) CHRM5 (0.006 / 19-19 / 100) )	B-catenin reverse
				(ACTIN) GTGGACATCCGCAAAGAC ( Text Claims targeting: ACTB (0.023 / 18-18 / 100) POTEI (0.023 / 18-18 / 100) ACTG1 (0.023 / 18-18 / 100) POTEJ (0.023 / 18-18 / 100) ACTG1P4 (0.023 / 18-18 / 100) KANTR (0.023 / 18-18 / 100) POTEE (0.023 / 18-18 / 100) POTEF (0.023 / 18-18 / 100) ... )	B-actin forward
				(ACTIN) AAAGGGTGTAACGCAACTA ( Text Claims targeting: POTEE (0.006 / 19-19 / 100) POTEF (0.006 / 19-19 / 100) POTEJ (0.006 / 19-19 / 100) ACTB (0.006 / 19-19 / 100) POTEM (1.4 / 19-19 / 95) )	B-actin reverse
25703929	Very Close	MYO6 (83)		(MYO6) GTGAATCCAGAGATAAGTTTACTCGAGTAAACTTATCTCTGGATTCACTTTTT ( Text Claims targeting: MYO6 (0.004 / 48-53 / 100) DMP1 (0.27 / 53-53 / 100) ZNF146 (0.004 / 52-53 / 100) )	MYO6 targeting
	22901129			(MYO6) AGAATATCTCGAGATATTCTTTCAAACCCTCCGCTTTTTT ( Text Claims non-targeting: !! TPD52L2 (0.003 / 34-40 / 100) )	Non-targeting
	0.42832			(MYO6) AATCACTGGCTCACATGCAG ( Text Claims targeting: ZNF740 (0.002 / 20-20 / 100) MYO6 (0.002 / 20-20 / 100) PDPK1 (7.3 / 20-20 / 94) )	MYO6 forward
				(MYO6) AATGCGAGGTTTGTGTCTCC ( Text Claims targeting: MYO6 (0.002 / 20-20 / 100) PDXK (0.002 / 20-20 / 100) LRPPRC (7.3 / 18-20 / 94) )	MYO6 reverse
				(ACTIN) GTGGACATCCGCAAAGAC ( Text Claims targeting: POTEE (0.023 / 18-18 / 100) POTEF (0.023 / 18-18 / 100) ACTG1P4 (0.023 / 18-18 / 100) POTEJ (0.023 / 18-18 / 100) ACTG1 (0.023 / 18-18 / 100) KANTR (0.023 / 18-18 / 100) ACTB (0.023 / 18-18 / 100) POTEI (0.023 / 18-18 / 100) ... )	B-actin forward
				(ACTIN) AAAGGGTGTAACGCAACTA ( Text Claims targeting: POTEE (0.006 / 19-19 / 100) POTEF (0.006 / 19-19 / 100) POTEJ (0.006 / 19-19 / 100) ACTB (0.006 / 19-19 / 100) POTEM (1.4 / 19-19 / 95) )	B-actin reverse
25737023	Very Close	TCTN1 (62)		(...) GCTCAGATGCATCAGTTCC ( Text Undetected claim: PRIMA1 (0.006 / 19-19 / 100) TCTN1 (0.006 / 19-19 / 100) HVCN1 (0.006 / 19-19 / 100) LINC01049 (1.4 / 19-19 / 100) RIMS3 (5.5 / 18-19 / 94) )	TCTN1 siRNA
	25737023			(...) TTCTCCGAACGTGTCACGT ( Text Claims non-targeting: No clear target )	Scrambled
	0.025117			(TCTN1) CCTTTGCGTGAATGTTGTTC ( Text Claims targeting: TCTN1 (0.002 / 20-20 / 100) )	TCTN1 forward
				(TCTN1) AGAGGGACTGGCTGGGTATT ( Text Claims targeting: TCTN1 (0.002 / 20-20 / 100) ATP11A-AS1 (1.9 / 20-20 / 95) RRAS2 (1.9 / 18-20 / 100) )	TCTN1 reverse
				(cell) GTGGACATCCGCAAAGAC ( Text Claims targeting: ACTB (0.023 / 18-18 / 100) POTEI (0.023 / 18-18 / 100) KANTR (0.023 / 18-18 / 100) ACTG1 (0.023 / 18-18 / 100) POTEJ (0.023 / 18-18 / 100) ACTG1P4 (0.023 / 18-18 / 100) POTEF (0.023 / 18-18 / 100) POTEE (0.023 / 18-18 / 100) ... )	Actin forward
				(cell) AAAGGGTGTAACGCAACTA ( Text Claims targeting: ACTB (0.006 / 19-19 / 100) POTEJ (0.006 / 19-19 / 100) POTEE (0.006 / 19-19 / 100) POTEF (0.006 / 19-19 / 100) POTEM (1.4 / 19-19 / 95) )	Actin reverse
25746840	Very Close	TPD52L2 (59)		(...) GCGGAGGGTTTGAAAGAATATCTCGAGATATTCTTTCAAACCCTCCGCTTTTTT ( Text Claims targeting (target known): ( # Seq A (TPD52L2) # ) TPD52L2 (0.005 / 21-54 / 100) )	TPD52L2 shRNA
	25746840	AGS (5)		(...) CTAGCCCGGCCAAGGAAGTGCAATTGCATACTCGAGTATGCAATTGCACTTCCTTGGTTTTTTGTTAAT ( Text Claims non-targeting (known seq): ( # Seq D (NOB1) # ) !! NOB1 (0.002 / 30-69 / 100) )	Scrambled shRNA
	0.018355			(TPD52L2) TTCACAGGCAGGACAGAAGA ( Text Claims targeting: TPD52L2 (0.002 / 20-20 / 100) CRIP2 (0.002 / 19-20 / 100) NGB (1.9 / 19-20 / 100) BCAR3 (1.9 / 20-20 / 95) NCAPG2 (7.3 / 18-20 / 94) )	TPD52L2 forward
				(TPD52L2) TTGAAGGTCGCAGAGTTCCT ( Text Claims targeting: TPD52L2 (0.002 / 20-20 / 100) )	TPD52L2 reverse
				(ACTIN) GTGGACATCCGCAAAGAC ( Text Claims targeting: ACTB (0.023 / 18-18 / 100) POTEI (0.023 / 18-18 / 100) ACTG1 (0.023 / 18-18 / 100) POTEJ (0.023 / 18-18 / 100) ACTG1P4 (0.023 / 18-18 / 100) KANTR (0.023 / 18-18 / 100) POTEE (0.023 / 18-18 / 100) POTEF (0.023 / 18-18 / 100) ... )	B-actin forward
				(ACTIN) AAAGGGTGTAACGCAACTA ( Text Claims targeting: ACTB (0.006 / 19-19 / 100) POTEJ (0.006 / 19-19 / 100) POTEF (0.006 / 19-19 / 100) POTEE (0.006 / 19-19 / 100) POTEM (1.4 / 19-19 / 95) )	B-actin reverse
25833696	Very Close	RPS15A (86)		(NA) GTGCAACTCAAAGACCTGGAACTCGAGTTCCAGGTCTTTGAGTTGCACTTTTT ( Text Claims targeting: RPS15A (0.004 / 21-53 / 100) SNTG2 (0.004 / 34-53 / 100) )	RPS15A siRNA
	25746840			(NA) GCATGGTTACATTGGCGAATTCTCGAGAATTCGCCAATGTAACCATGCTTTTT ( Text Claims targeting: RPS15A (3e-04 / 50-53 / 100) )	RPS15A siRNA
	0.437933			(NA) GCGGAGGGTTTGAAAGAATATCTCGAGATATTCTTTCAAACCCTCCGCTTTTTT ( Text Claims non-targeting (known seq): ( # Seq A (TPD52L2) # ) !! TPD52L2 (0.005 / 21-54 / 100) )	Control siRNA
				(ACTIN) GTGGACATCCGCAAAGAC ( Text Claims targeting: POTEJ (0.023 / 18-18 / 100) ACTG1 (0.023 / 18-18 / 100) ACTG1P4 (0.023 / 18-18 / 100) KANTR (0.023 / 18-18 / 100) POTEE (0.023 / 18-18 / 100) POTEF (0.023 / 18-18 / 100) POTEI (0.023 / 18-18 / 100) ACTB (0.023 / 18-18 / 100) ... )	B-actin forward
				(ACTIN) AAAGGGTGTAACGCAACTA ( Text Claims targeting: POTEE (0.006 / 19-19 / 100) POTEF (0.006 / 19-19 / 100) POTEJ (0.006 / 19-19 / 100) ACTB (0.006 / 19-19 / 100) POTEM (1.4 / 19-19 / 95) )	B-actin reverse
				(RPS15A) TGACGTGCAACTCAAAGACC ( Text Claims targeting: RPS15A (0.002 / 20-20 / 100) )	RPS15A forward
				(RPS15A) CCAGAGTCCATGAGGCATTT ( Text Claims targeting: RPS15A (0.002 / 20-20 / 100) LOC101927207 (7.3 / 20-20 / 94) )	RPS15A reverse
25889525	Very Close	USP39 (75)		(USP39) CCTTCCAGACAACTATGAGATCTCGAGATCTCATAGTTGTCTGGAAGGTTTTT ( Text Claims targeting: USP39 (0.001 / 48-53 / 100) )	USP39 shRNA
	25932170			(...) GCGGAGGGTTTGAAAGAATATCTCGAGATATTCTTTCAAACCCTCCGCTTTTTT ( Text Claims non-targeting (known seq): ( # Seq A (TPD52L2) # ) !! TPD52L2 (0.005 / 21-54 / 100) )	Control scrambled
	0.420903			(...) GCCAGCAGAAGAAAAAGAGC ( Text Claims targeting: USP39 (0.002 / 20-20 / 100) BAZ2B (0.12 / 20-20 / 100) NALCN-AS1 (1.9 / 20-20 / 100) OPA1 (0.002 / 19-20 / 100) RRAGD (1.9 / 19-20 / 100) HCLS1 (1.9 / 18-20 / 100) )	USP39 forward
				(...) GCCATTGAACTTAGCCAGGA ( Text Claims targeting: USP39 (0.002 / 20-20 / 100) )	USP39 reverse
				(ACTIN) GTGGACATCCGCAAAGAC ( Text Claims targeting: POTEF (0.023 / 18-18 / 100) POTEE (0.023 / 18-18 / 100) KANTR (0.023 / 18-18 / 100) ACTG1 (0.023 / 18-18 / 100) POTEJ (0.023 / 18-18 / 100) ACTG1P4 (0.023 / 18-18 / 100) POTEI (0.023 / 18-18 / 100) ACTB (0.023 / 18-18 / 100) ... )	Actin forward
				(ACTIN) AAAGGGTGTAACGCAACTA ( Text Claims targeting: POTEJ (0.006 / 19-19 / 100) POTEF (0.006 / 19-19 / 100) POTEE (0.006 / 19-19 / 100) ACTB (0.006 / 19-19 / 100) POTEM (1.4 / 19-19 / 95) )	Actin reverse
25893892	Close	TCF8 (5)		(...) CCAGAATATTGCTCGAGCAATATTCTGGAAACAGCTGC ( Text Undetected claim: ARHGEF12 (9.8 / 38-38 / 100) LOC646743 (9.8 / 38-38 / 100) TISP43 (9.8 / 38-38 / 100) AGTPBP1 (9.8 / 38-38 / 100) TUBG1 (9.8 / 37-38 / 100) TUBG2 (9.8 / 37-38 / 100) LRRC46 (9.8 / 38-38 / 100) GPR89B (9.8 / 37-38 / 100) ... )	linc-ITGB1 shRNA
	24842331			(...) GCGGAGGGTTTGAAAGAATATCTCGAGATATTCTTTCAAACCCTCCGCTTTTTT ( Text Claims non-targeting (known seq): ( # Seq A (TPD52L2) # ) !! TPD52L2 (0.005 / 21-54 / 100) )	Control sequence
	0.468325			(...) CCTCTCAGCCTCCAGCGTTG ( Text Claims targeting: KIAA0125 (0.002 / 20-20 / 100) TPTE2P1 (1.9 / 18-20 / 100) JAKMIP1 (7.3 / 18-20 / 94) )	linc-ITGB1 forward
				(...) TGCTCTTGCTCACTCACACTCC ( Text Claims targeting: KIAA0125 (2e-04 / 22-22 / 100) NPTXR (2.8 / 21-22 / 100) )	linc-ITGB1 reverse
				(ACTIN) ATCCGCAAAGAC ( Seq. not correctly extracted (Char/long/short) )	Actin forward
				(ACTIN) AAAGGGTGTAACGCAACTA ( Text Claims targeting: ACTB (0.006 / 19-19 / 100) POTEJ (0.006 / 19-19 / 100) POTEE (0.006 / 19-19 / 100) POTEF (0.006 / 19-19 / 100) POTEM (1.4 / 19-19 / 95) )	Actin reverse
				(...) TCTGGAAGGAATGGAGGAGTC ( Text Claims targeting: CDH1 (6e-04 / 21-21 / 100) PIN4 (6e-04 / 20-21 / 100) BAAT (2.3 / 19-21 / 100) ANKRD20A19P (2.3 / 19-21 / 100) )	E-cadherin forward
				(...) AATTGGGCAAATGTGTTCAGC ( Text Claims targeting: CDH1 (6e-04 / 21-21 / 100)	E-cadherin reverse
				(...) TGGGTAGGGTAAATCAGTAAGAGG ( Text Claims targeting: HCG18 (2e-05 / 24-24 / 100) CTNNB1 (2e-05 / 24-24 / 100) )	B-catenin forward
				(...) CTTGAAGCATCGTATCACAGCAG ( Text Claims targeting: CTNNB1 (5e-05 / 23-23 / 100) )	B-catenin reverse
				(...) ATTCCACTTTGCGTTCAAGG ( Text Claims targeting: VIM (0.002 / 20-20 / 100) )	Vimentin forward
				(...) CTTCAGAGAGAGGAAGCCGA ( Text Claims targeting: VIM (0.002 / 20-20 / 100) SLC39A3 (1.9 / 18-20 / 100) PAPLN (1.9 / 18-20 / 100) NOL12 (1.9 / 19-20 / 95) NR2F2 (1.9 / 19-20 / 100) )	Vimentin reverse
25932170	Very Close	TPD52L2 (43)		(...) GCGGAGGGTTTGAAAGAATATCTCGAGATATTCTTTCAAACCCTCCGCTTTTTT ( Text Claims targeting (target known): ( # Seq A (TPD52L2) # ) TPD52L2 (0.005 / 21-54 / 100) )	TPD52L2 target sequence
	25932170	TPD52 (12)		(...) GCGGAGGGTTTGAAAGAATATCTCGAGATATTCTTTCAAACCCTCCGCTTTTTT ( Text Claims non-targeting (known seq): ( # Seq A (TPD52L2) # ) !! TPD52L2 (0.005 / 21-54 / 100) )	Negative control
	0.026881			(TPD52L2) TTCCAGGCAGGACAGAAGA ( Text Claims targeting: TPD52L2 (0.35 / 19-19 / 100) CRIP2 (0.35 / 18-19 / 100) NGB (1.4 / 18-19 / 100) RBBP8NL (5.5 / 19-19 / 94) )	TPD52L2 forward
				(TPD52L2) TTGAAGGTCGCAGAGTTCCT ( Text Claims targeting: TPD52L2 (0.002 / 20-20 / 100) )	TPD52L2 reverse
				(ACTIN) GTGGACATCCGCAAAGAC ( Text Claims targeting: ACTG1P4 (0.023 / 18-18 / 100) ACTG1 (0.023 / 18-18 / 100) POTEJ (0.023 / 18-18 / 100) KANTR (0.023 / 18-18 / 100) POTEE (0.023 / 18-18 / 100) POTEF (0.023 / 18-18 / 100) ACTB (0.023 / 18-18 / 100) POTEI (0.023 / 18-18 / 100) ... )	Actin forward
				(ACTIN) AAAGGGTGTAACGCAACTA ( Text Claims targeting: ACTB (0.006 / 19-19 / 100) POTEE (0.006 / 19-19 / 100) POTEF (0.006 / 19-19 / 100) POTEJ (0.006 / 19-19 / 100) POTEM (1.4 / 19-19 / 95) )	Actin reverse
26008152	Very Close	eIF3d		(eIF3d) GCGTCATTGACATCTGCATGACTCGAGTCATGCAGATGTCAATGACGCTTTTTT ( Text Claims targeting: EIF3D (0.005 / 21-54 / 100) )	eIF3d S1
	25746840			(eIF3d) GACGACATGGATAAGAATGAACTCGAGTTCATTCTTATCCATGTCGTCTTTTTT ( Text Claims targeting: EIF3D (0.005 / 21-54 / 100) DMRT2 (4.3 / 54-54 / 95) )	eIF3d S2
	0.412977			(...) GCGGAGGGTTTGAAAGAATATCTCGAGATATTCTTTCAAACCCTCCGCTTTTTT ( Text Claims non-targeting (known seq): ( # Seq A (TPD52L2) # ) !! TPD52L2 (0.005 / 21-54 / 100) )	Control shRNA
				(eIF3d) CTGGAGGAGGGCAAATACCT ( Text Claims targeting: EIF3D (0.002 / 20-20 / 100) TMEM192 (1.9 / 20-20 / 100) AMPD2 (1.9 / 19-20 / 95) )	eIF3d forward
				(eIF3d) CTCGGTGGAAGGACAAACTC ( Text Claims targeting: EIF3D (0.002 / 20-20 / 100) )	eIF3d reverse
				(ACTIN) GTGGACATCCGCAAAGAC ( Text Claims targeting: POTEF (0.023 / 18-18 / 100) POTEE (0.023 / 18-18 / 100) KANTR (0.023 / 18-18 / 100) ACTG1P4 (0.023 / 18-18 / 100) POTEJ (0.023 / 18-18 / 100) ACTG1 (0.023 / 18-18 / 100) POTEI (0.023 / 18-18 / 100) ACTB (0.023 / 18-18 / 100) ... ) b-actin (forward)	B-actin forward
				(ACTIN) AAAGGGTGTAACGCAACTA ( Text Claims targeting: ACTB (0.006 / 19-19 / 100) POTEJ (0.006 / 19-19 / 100) POTEE (0.006 / 19-19 / 100) POTEF (0.006 / 19-19 / 100) POTEM (1.4 / 19-19 / 95) )	B-actin reverse
26056476	Very Close	ICT1 (68)		(ICT1) GCAGAATGTGAACAAAGTGAACTCGAGTTCACTTTGTTCACATTCTGCTTTTTT ( Text Claims targeting: ICT1 (0.005 / 21-54 / 100) RBX1 (0.005 / 22-54 / 100) SLC6A15 (1.1 / 18-54 / 100) )	ICT1 S1
	24842331			(ICT1) GCTGTTAATGCTTGTCTATAACTCGAGTTATAGACAAGCATTAACAGCTTTTTT ( Text Claims targeting: ICT1 (0.001 / 22-54 / 100) )	ICT1 S2
	0.429744			(...) GCGGAGGGTTTGAAAGAATATCTCGAGATATTCTTTCAAACCCTCCGCTTTTTT ( Text Claims non-targeting (known seq): ( # Seq A (TPD52L2) # ) !! TPD52L2 (0.005 / 21-54 / 100) )	Control shRNA
				(ICT1) CAGCCTGGACAAGCTCTACC ( Text Claims targeting: ICT1 (0.002 / 20-20 / 100) LRP1B (0.47 / 20-20 / 100) DNAH11 (0.002 / 17-20 / 100) GRAMD1B (7.3 / 18-20 / 94) )	ICT1 forward
				(ICT1) GGAACCTGACTTCTGCCTTG ( Text Claims targeting: ICT1 (0.002 / 20-20 / 100) LOC100505920 (7.3 / 19-20 / 94) CELF2 (7.3 / 19-20 / 94) )	ICT1 reverse
				(ACTIN) GTGGACATCCGCAAAGAC ( Text Claims targeting: POTEI (0.023 / 18-18 / 100) ACTB (0.023 / 18-18 / 100) POTEJ (0.023 / 18-18 / 100) ACTG1 (0.023 / 18-18 / 100) ACTG1P4 (0.023 / 18-18 / 100) KANTR (0.023 / 18-18 / 100) POTEE (0.023 / 18-18 / 100) POTEF (0.023 / 18-18 / 100) ... )	B-actin forward
				(ACTIN) AAAGGGTGTAACGCAACTA ( Text Claims targeting: POTEF (0.006 / 19-19 / 100) POTEE (0.006 / 19-19 / 100) POTEJ (0.006 / 19-19 / 100) ACTB (0.006 / 19-19 / 100) POTEM (1.4 / 19-19 / 95) )	B-actin reverse
26303214	Close	USP39 (63)		(USP39) GATTTGGAAGAGGCGAGATAACTCGAGTTATCTCGCCTCTTCCAAATCTTTTT ( Text Claims targeting: USP39 (0.001 / 49-53 / 100) )	USP39 S1
	25746840	CDK1 (6)		(USP39) CCTTCCAGACAACTATGAGATCTCGAGATCTCATAGTTGTCTGGAAGGTTTTT ( Text Claims targeting: USP39 (0.001 / 48-53 / 100) )	USP39 S2
	0.443571			(...) GCGGAGGGTTTGAAAGAATATCTCGAGATATTCTTTCAAACCCTCCGCTTTTTT ( Text Claims non-targeting (known seq): ( # Seq A (TPD52L2) # ) !! TPD52L2 (0.005 / 21-54 / 100) )	Scrambled fragment
				(USP39) GCCAGCAGAAGAAAAAGAGC ( Text Claims targeting: USP39 (0.002 / 20-20 / 100) BAZ2B (0.12 / 20-20 / 100) NALCN-AS1 (1.9 / 20-20 / 100) OPA1 (0.002 / 19-20 / 100) RRAGD (1.9 / 19-20 / 100) HCLS1 (1.9 / 18-20 / 100) )	USP39 forward
				(USP39) GCCATTGAACTTAGCCAGGA ( Text Claims targeting: USP39 (0.002 / 20-20 / 100) )	USP39 reverse
				(CCNB1) CTGTTGGTT ( Seq. not correctly extracted (Char/long/short) )	Cyclin B1 forward part 1
				(CCNB1) TCTGCTGGGTGTAG ( Seq. not correctly extracted (Char/long/short) )	Cyclin B1 forward part 2
				(...) CGCCTGCCATGTTGATCTTCG ( Text Claims targeting: CCNB1 (6e-04 / 21-21 / 100) )	Cyclin B1 reverse
				(ACTIN) GTGGACATCCGCAAAGAC ( Text Claims targeting: POTEJ (0.023 / 18-18 / 100) ACTG1 (0.023 / 18-18 / 100) ACTG1P4 (0.023 / 18-18 / 100) KANTR (0.023 / 18-18 / 100) POTEE (0.023 / 18-18 / 100) POTEF (0.023 / 18-18 / 100) POTEI (0.023 / 18-18 / 100) ACTB (0.023 / 18-18 / 100) ... )	B-actin forward
				(ACTIN) AAAGGGTGTAACGCAACTA ( Text Claims targeting: POTEE (0.006 / 19-19 / 100) POTEF (0.006 / 19-19 / 100) POTEJ (0.006 / 19-19 / 100) ACTB (0.006 / 19-19 / 100) POTEM (1.4 / 19-19 / 95) )	B-actin reverse
26448925	Close	KIAA0125 (55)		(...) GCAAGGCCAGTGGAGTTAATCCTCGAGGATTAACTCCACTGGCCTTGC ( Text Undetected claim: KIAA0125 (0.004 / 21-48 / 100) KCCAT198 (0.23 / 29-48 / 100) )	lncRNA gene KIAA0125
	24842331	GAPDH (6)		(...) GCGGAGGGTTTGAAAGAATATCTCGAGATATTCTTTCAAACCCTCCGCTTTTTT ( Text Claims non-targeting (known seq): ( # Seq A (TPD52L2) # ) !! TPD52L2 (0.005 / 21-54 / 100) )	Non-targeting
	0.484811			(KIAA0125) CCTCTCAGCCTCCAGCGTTG ( Text Claims targeting: KIAA0125 (0.002 / 20-20 / 100) TPTE2P1 (1.9 / 18-20 / 100) JAKMIP1 (7.3 / 18-20 / 94) )	KIAA0125 forward
				(KIAA0125) TGCTCTTGCTCACTCACACTCC ( Text Claims targeting: KIAA0125 (2e-04 / 22-22 / 100) NPTXR (2.8 / 21-22 / 100) )	KIAA00125 reverse
				(VIM) ATTCCACTTTGCGTTCAAGG ( Text Claims targeting: VIM (0.002 / 20-20 / 100) )	Vimentin forward
				(VIM) CTTCAGAGAGAGGAAGCCGA ( Text Claims targeting: VIM (0.002 / 20-20 / 100) PAPLN (1.9 / 18-20 / 100) NR2F2 (1.9 / 19-20 / 100) NOL12 (1.9 / 19-20 / 95) SLC39A3 (1.9 / 18-20 / 100) )	Vimentin reverse
				(CTNNA1) GAGCTGTCTACGCAAGTCCC ( Text Claims targeting: CTNNA1 (0.002 / 20-20 / 100) MESDC1 (0.002 / 19-20 / 100) )	CTNNA1 forward
				(CTNNA1) TTTCGGAGTACATGGGCAAT ( Text Claims targeting: CTNNA1 (0.002 / 20-20 / 100) )	CTNNA1 reverse
				(CTNNB1) AGCTACTGCCTCCGGTCTTC ( Text Claims targeting: CTNNBIP1 (0.002 / 20-20 / 100) )	CTNNB1 forward
				(CTNNB1) GTGGTCAACAGCCAGCTCA ( Text Claims targeting: CHRM5 (0.006 / 19-19 / 100) CTNNBIP1 (0.006 / 19-19 / 100) )	CTNNB1 reverse
				(ACTB) GTGGACATCCGCAAAGAC ( Text Claims targeting: KANTR (0.023 / 18-18 / 100) POTEJ (0.023 / 18-18 / 100) ACTG1 (0.023 / 18-18 / 100) ACTG1P4 (0.023 / 18-18 / 100) POTEF (0.023 / 18-18 / 100) POTEE (0.023 / 18-18 / 100) POTEI (0.023 / 18-18 / 100) ACTB (0.023 / 18-18 / 100) ... )	ACTB forward
				(ACTB) AAAGGGTGTAACGCAACTA ( Text Claims targeting: POTEF (0.006 / 19-19 / 100) POTEE (0.006 / 19-19 / 100) POTEJ (0.006 / 19-19 / 100) ACTB (0.006 / 19-19 / 100) POTEM (1.4 / 19-19 / 95) )	ACTB reverse
				(GAPDH) GGAAGCTTGTCATCAATGGAA ( Text Claims targeting: GAPDH (6e-04 / 21-21 / 100) )	GAPDH forward
				(GAPDH) TGGACTCCACGACGTACTCA ( Text Claims targeting: GAPDH (0.002 / 20-20 / 100) )	GAPDH reverse
26472971	Very Close	PP4R1 (61)		(PP4R1) GCTTGAATCTCGGTGTCTTTCCTCGAGGAAAGACACCGAGATTCAAGCTTTTTT ( Text Claims targeting: PPP4R1 (3e-04 / 23-54 / 100) )	shPP4R1
	26902787			(...) GCGGAGGGTTTGAAAGAATATCTCGAGATATTC ( Text Claims non-targeting: !! TPD52L2 (0.002 / 21-33 / 100) )	Negative control shRNA
	0.380827			(...) TTTCAAACCCTCCGCTTTTTT ( Text Undetected claim: No clear target )	Part 2
				(PP4R1) ACGTCCCATTGCTCTGAATC ( Text Claims targeting: PPP4R1 (0.002 / 20-20 / 100) RAB27A (0.002 / 19-20 / 100) )	PP4R1 forward
				(PP4R1) CTTGGGACATCTGCCAAAGT ( Text Claims targeting: PPP4R1 (0.002 / 20-20 / 100) SLC39A7 (0.002 / 19-20 / 100) HIV-1 (1.9 / 19-20 / 95) )	PP4R1 reverse
				(ACTIN) GTGGACATCCGCAAAGAC ( Text Claims targeting: ACTG1 (0.023 / 18-18 / 100) POTEJ (0.023 / 18-18 / 100) ACTG1P4 (0.023 / 18-18 / 100) KANTR (0.023 / 18-18 / 100) POTEE (0.023 / 18-18 / 100) POTEF (0.023 / 18-18 / 100) ACTB (0.023 / 18-18 / 100) POTEI (0.023 / 18-18 / 100) ... )	Actin forward
				(ACTIN) AAAGGGTGTAACGCAACTA ( Text Claims targeting: ACTB (0.006 / 19-19 / 100) POTEJ (0.006 / 19-19 / 100) POTEE (0.006 / 19-19 / 100) POTEF (0.006 / 19-19 / 100) POTEM (1.4 / 19-19 / 95) )	Actin reverse
26550235	Very Close	TCTN1 (54)		(TCTN1) GCTCAGATGCATCAGTTCCTTCTCGAGAAGGAACTGATGCATCTGAGCTTTTTT ( Text Claims targeting: HVCN1 (0.005 / 48-54 / 100) DIO2 (0.005 / 46-54 / 95) TCTN1 (0.005 / 21-54 / 100) PRIMA1 (0.28 / 45-54 / 100) LINC01279 (1.1 / 52-54 / 100) CDK6 (1.1 / 53-54 / 95) )	TCTN1 shRNA
	26550235	SHH (7)		(...) GCGGAGGGTTTGAAAGAATATCTCGAGATATTCTTTCAAACCCTCCGTTTTTT ( Text Claims non-targeting: !! TPD52L2 (0.004 / 21-53 / 100) )	Non-silencing shRNA
	0.028667	TCTN3 (6)		(TCTN1) CCTTTGCGTGAATGTTGTTC ( Text Claims targeting: TCTN1 (0.002 / 20-20 / 100) )	TCTN1 forward
		GAPDH (5)		(TCTN1) AGAGGGACTGGCTGGGTATT ( Text Claims targeting: TCTN1 (0.002 / 20-20 / 100) RRAS2 (1.9 / 18-20 / 100) ATP11A-AS1 (1.9 / 20-20 / 95) )	TCTN1 reverse
				(ACTIN) GTGGACATCCGCAAAGAC ( Text Claims targeting: ACTB (0.023 / 18-18 / 100) POTEI (0.023 / 18-18 / 100) KANTR (0.023 / 18-18 / 100) ACTG1P4 (0.023 / 18-18 / 100) POTEJ (0.023 / 18-18 / 100) ACTG1 (0.023 / 18-18 / 100) POTEF (0.023 / 18-18 / 100) POTEE (0.023 / 18-18 / 100) ... )	Actin forward
				(ACTIN) AAAGGGTGTAACGCAACTA ( Text Claims targeting: POTEF (0.006 / 19-19 / 100) POTEE (0.006 / 19-19 / 100) POTEJ (0.006 / 19-19 / 100) ACTB (0.006 / 19-19 / 100) POTEM (1.4 / 19-19 / 95) )	Actin reverse
26581508	Close	HNRNPA1 (91)		(...) GCCACAACTGTGAAGTTAGAACTCGAGTTCTAACTTCACAGTTGTGGCTTTTT ( Text Claims targeting: HNRNPA1L2 (0.004 / 48-53 / 100) HNRNPA1 (0.004 / 48-53 / 100) HNRNPA1P33 (0.004 / 47-53 / 100) HNRNPA1P10 (0.004 / 48-53 / 100) CPB2-AS1 (4.2 / 37-53 / 100) )	HNRNPA1 shRNA
	23911301			(...) CGAAGTGGTTCTGGAAACTTTCTCGAGAAAGTTTCCAGAACCACTTCGTTTTT ( Text Claims targeting: HNRNPA1 (0.004 / 48-53 / 100) HNRNPA1P10 (0.004 / 48-53 / 100) HNRNPA1P33 (0.004 / 48-53 / 100) HNRNPA1L2 (1.1 / 48-53 / 95) )	HNRNPA1 shRNA
	0.452589			(...) GCGGAGGGTTTGAAAGAATATCTCGAGATATTCTTTCAAACCCTCCGCTTTTTT ( Text Claims non-targeting (known seq): ( # Seq A (TPD52L2) # ) !! TPD52L2 (0.005 / 21-54 / 100) )	Scrambled shRNA
				(ACTIN) GTGGACATCCGCAAAGAC ( Text Claims targeting: ACTB (0.023 / 18-18 / 100) POTEI (0.023 / 18-18 / 100) POTEJ (0.023 / 18-18 / 100) ACTG1 (0.023 / 18-18 / 100) ACTG1P4 (0.023 / 18-18 / 100) KANTR (0.023 / 18-18 / 100) POTEE (0.023 / 18-18 / 100) POTEF (0.023 / 18-18 / 100) ... )	Actin forward
				(ACTIN) AAAGGGTGTAACGCAACTA ( Text Claims targeting: ACTB (0.006 / 19-19 / 100) POTEJ (0.006 / 19-19 / 100) POTEF (0.006 / 19-19 / 100) POTEE (0.006 / 19-19 / 100) POTEM (1.4 / 19-19 / 95) )	Actin reverse
				(HNRNPA1) ACGAAACCAAGGTGGCTATG ( Text Claims targeting: TMX4 (0.002 / 20-20 / 100) HNRNPA1 (0.002 / 20-20 / 100) HNRNPA1L2 (0.12 / 20-20 / 100) HNRNPA1P33 (0.12 / 19-20 / 100) HSPA9 (0.47 / 19-20 / 100) SMARCA5 (7.3 / 18-20 / 94) )	HNRNPA1 forward
				(HNRNPA1) GTGCTTGGCTGAGTTCACAA ( Text Claims targeting: HNRNPA1 (0.002 / 20-20 / 100) HNRNPA1P10 (0.002 / 20-20 / 100) HNRNPA1L2 (0.002 / 20-20 / 100) )	HNRNPA1 reverse
26601916	Close		HBL-100 (5)	(...) GCAGCTGTTTCCAGAATATTGCTCGAGCAATATTCTGGAAACAGCTGC ( Text Undetected claim: No clear target )	linc-ITGB1 sequence
	22901129			(...) GCGGAGGGTTTGAAAGAATATCTCGAGATATTCTTTCAAACCCTCCGCTTTTTT ( Text Claims non-targeting (known seq): ( # Seq A (TPD52L2) # ) !! TPD52L2 (0.005 / 21-54 / 100) )	Scramble shRNA
	0.467109			(...) CCTCTCAGCCTCCAGCGTTG ( Text Claims targeting: KIAA0125 (0.002 / 20-20 / 100) TPTE2P1 (1.9 / 18-20 / 100) JAKMIP1 (7.3 / 18-20 / 94) )	linc-ITGB1 forward
				(...) TGCTCTTGCTCACTCACACTCC ( Text Claims targeting: KIAA0125 (2e-04 / 22-22 / 100) NPTXR (2.8 / 21-22 / 100) )	linc-ITGB1 reverse
				(GAPDH) GTGGACATCCGCAAAGAC ( Text Claims targeting: KANTR (0.023 / 18-18 / 100) POTEJ (0.023 / 18-18 / 100) ACTG1 (0.023 / 18-18 / 100) ACTG1P4 (0.023 / 18-18 / 100) POTEF (0.023 / 18-18 / 100) POTEE (0.023 / 18-18 / 100) POTEI (0.023 / 18-18 / 100) ACTB (0.023 / 18-18 / 100) ... )	GAPDH forward
				(GAPDH) AAAGGGTGTAACGCAACTA ( Text Claims targeting: POTEJ (0.006 / 19-19 / 100) POTEE (0.006 / 19-19 / 100) POTEF (0.006 / 19-19 / 100) ACTB (0.006 / 19-19 / 100) POTEM (1.4 / 19-19 / 95) )	GAPDH reverse
26823768	Very Close	PTGR1 (42)		(...) CTTGGATTTGATGTCGTCTTTCTCGAGAAAGACGACATCAAATCCAAGTTTTT ( Text Undetected claim: MYO5A (0.001 / 52-53 / 100) PTGR1 (0.001 / 53-53 / 96) )	PTGR1 S1
	26902787			(...) CTATCCTACTAATAGTGACTTCTCGAGAAGTCACTATTAGTAGGATAGTTTTT ( Text Undetected claim: PTGR1 (0.004 / 48-53 / 100) )	PTGR1 S2
	0.429817			(...) GCGGAGGGTTTGAAAGAATATCTCGAGATATTCTTTCAAACCCTCCGCTTTTTT ( Text Claims non-targeting (known seq): ( # Seq A (TPD52L2) # ) !! TPD52L2 (0.005 / 21-54 / 100) )	Control shRNA
				(PTGR1) TCCTCCTGTGACCCTTTCGG ( Text Claims targeting: PTGR1 (0.002 / 20-20 / 100) )	PTGR1 forward
				(PTGR1) GAAGGCGGCTGGGACTGC ( Text Claims targeting: PTGR1 (0.023 / 18-18 / 100) HCN1 (1.4 / 18-18 / 100) GLTSCR1 (0.023 / 17-18 / 100) NOTUM (5.5 / 18-18 / 94) )	PTGR1 reverse
				(ACTIN) GTGGACATCCGCAAAGAC ( Text Claims targeting: KANTR (0.023 / 18-18 / 100) ACTG1P4 (0.023 / 18-18 / 100) ACTG1 (0.023 / 18-18 / 100) POTEJ (0.023 / 18-18 / 100) POTEF (0.023 / 18-18 / 100) POTEE (0.023 / 18-18 / 100) ACTB (0.023 / 18-18 / 100) POTEI (0.023 / 18-18 / 100) ... )	Actin forward
				(ACTIN) AAAGGGTGTAACGCAACTA ( Text Claims targeting: POTEF (0.006 / 19-19 / 100) POTEE (0.006 / 19-19 / 100) POTEJ (0.006 / 19-19 / 100) ACTB (0.006 / 19-19 / 100) POTEM (1.4 / 19-19 / 95) )	Actin reverse
26844847	Very Close	TCTN1 (58)		(...) GCTCAGATGCATCAGTTCCTTCTCGAGAAGGAACTGATGCATCTGAGCTTTTTT ( Text Undetected claim: TCTN1 (0.005 / 21-54 / 100) DIO2 (0.005 / 46-54 / 95) HVCN1 (0.005 / 48-54 / 100) PRIMA1 (0.28 / 45-54 / 100) CDK6 (1.1 / 53-54 / 95) LINC01279 (1.1 / 52-54 / 100)	TCTN1
	26844847			(TCTN1) GCGGAGGGTTTGAAAGAATATCTCGAGATATTCTTTCAAACCCTCCGCTTTTTT ( Text Claims non-targeting (known seq): ( # Seq A (TPD52L2) # ) !! TPD52L2 (0.005 / 21-54 / 100) )	Scrambled candidate sequence of TCTN1 complementary DNA
	0.014201			(...) AGAGGGACTGGCTGGGTATT ( Text Undetected claim: TCTN1 (0.002 / 20-20 / 100) ATP11A-AS1 (1.9 / 20-20 / 95) RRAS2 (1.9 / 18-20 / 100) )	TCTN1
				(ACTIN) GTGGACATCCGCAAAGAC ( Text Claims targeting: ACTB (0.023 / 18-18 / 100) POTEI (0.023 / 18-18 / 100) KANTR (0.023 / 18-18 / 100) POTEJ (0.023 / 18-18 / 100) ACTG1 (0.023 / 18-18 / 100) ACTG1P4 (0.023 / 18-18 / 100) POTEF (0.023 / 18-18 / 100) POTEE (0.023 / 18-18 / 100) ... )	Actin forward
				(ACTIN) AAAGGGTGTAACGCAACTA ( Text Claims targeting: POTEE (0.006 / 19-19 / 100) POTEF (0.006 / 19-19 / 100) POTEJ (0.006 / 19-19 / 100) ACTB (0.006 / 19-19 / 100) POTEM (1.4 / 19-19 / 95) )	Actin reverse
				(TCTN1) CCTTTGCGTGAATGTTGTTC ( Text Claims targeting: TCTN1 (0.002 / 20-20 / 100) )	TCTN1 forward
26902787	Very Close	CEP55 (70)		(CEP55) GCAGCGGGAAGTCTATGTAAACTCGAGTTTACATAGACTTCCCGCTGCTTTTT ( Text Claims targeting: CEP55 (0.001 / 49-53 / 100) )	CEP55 sequence 1
	26902787			(CEP55) CCCAAGTGCAATATACAGTATCTCGAGATACTGTATATTGCACTTGGGTTTTT ( Text Claims targeting: TRAPPC3L (0.001 / 42-53 / 100) CEP55 (0.001 / 22-53 / 100) TMEM2 (4.2 / 53-53 / 100) )	CEP55 sequence 2
	0.033208			(...) GCGGAGGGTTTGAAAGAATATCTCGAGATATTCTTTCAAACCCTCCGC ( Text Claims non-targeting: !! TPD52L2 (0.004 / 21-48 / 100) )	Scrambled shRNA
				(...) TTTTTT ( Seq. not correctly extracted (Char/long/short) )	Part 2
				(CEP55) AGCAGCAAGAAGAACAAACAAGGG ( Text Claims targeting: CEP55 (2e-05 / 24-24 / 100) ME2 (3.7 / 24-24 / 100) SLU7 (2e-05 / 23-24 / 95) SGCG (0.94 / 22-24 / 100) ZNF841 (3.7 / 22-24 / 100) )	CEP55 forward
				(CEP55) AGTGACTAATGGCTCTGTGATGGC ( Text Claims targeting: CEP55 (2e-05 / 24-24 / 100) FOXJ3 (0.94 / 24-24 / 100) KIF11 (2e-05 / 19-24 / 100) SLC10A3 (0.94 / 23-24 / 100) )	CEP55 reverse
				(ACTIN) GTGGACATCCGCAAAGAC ( Text Claims targeting: ACTG1 (0.023 / 18-18 / 100) POTEJ (0.023 / 18-18 / 100) ACTG1P4 (0.023 / 18-18 / 100) KANTR (0.023 / 18-18 / 100) POTEE (0.023 / 18-18 / 100) POTEF (0.023 / 18-18 / 100) POTEI (0.023 / 18-18 / 100) ACTB (0.023 / 18-18 / 100) ... )	B-actin forward
				(ACTIN) AAAGGGTGTAACGCAACTA ( Text Claims targeting: ACTB (0.006 / 19-19 / 100) POTEJ (0.006 / 19-19 / 100) POTEF (0.006 / 19-19 / 100) POTEE (0.006 / 19-19 / 100) POTEM (1.4 / 19-19 / 95) )	B-actin reverse
26937209	Very Close	MYO6 (79)		(MYO6) GTGAATCCAGAGATAAGTTTACTCGAGTAAACTTATCTCTGGATTCACTTTTT ( Text Claims targeting: MYO6 (0.004 / 48-53 / 100) DMP1 (0.27 / 53-53 / 100) ZNF146 (0.004 / 52-53 / 100) )	MYO6 shRNA
	24842331			(...) GCGGAGGGTTTGAAAGAATATCTCGAGATATTCTTTCAAACCCTCCGCTTTTTT ( Text Claims non-targeting (known seq): ( # Seq A (TPD52L2) # ) !! TPD52L2 (0.005 / 21-54 / 100) )	Scrambled fragment
	0.415956			(MYO6) AATCACTGGCTCACATGCAG ( Text Claims targeting: MYO6 (0.002 / 20-20 / 100) ZNF740 (0.002 / 20-20 / 100) PDPK1 (7.3 / 20-20 / 94) )	MYO6 forward
				(MYO6) AATGCGAGGTTTGTGTCTCC ( Text Claims targeting: MYO6 (0.002 / 20-20 / 100) PDXK (0.002 / 20-20 / 100) LRPPRC (7.3 / 18-20 / 94) )	MYO6 reverse
				(ACTIN) GTGGACATCCGCAAAGAC ( Text Claims targeting: ACTB (0.023 / 18-18 / 100) POTEI (0.023 / 18-18 / 100) POTEE (0.023 / 18-18 / 100) POTEF (0.023 / 18-18 / 100) POTEJ (0.023 / 18-18 / 100) ACTG1 (0.023 / 18-18 / 100) ACTG1P4 (0.023 / 18-18 / 100) KANTR (0.023 / 18-18 / 100) ... )	B-actin forward
				(ACTIN) AAAGGGTGTAACGCAACTA ( Text Claims targeting: POTEF (0.006 / 19-19 / 100) POTEE (0.006 / 19-19 / 100) POTEJ (0.006 / 19-19 / 100) ACTB (0.006 / 19-19 / 100) POTEM (1.4 / 19-19 / 95) )	B-actin reverse
27044563	Very Close	MYO6 (92)		(...) GTGAATCCAGAGATAAGTTTACTCGAGTAAACTTATCTCTGGATTCACTTTTT ( Text Undetected claim: MYO6 (0.004 / 48-53 / 100) ZNF146 (0.004 / 52-53 / 100) DMP1 (0.27 / 53-53 / 100) )	MYO6 shRNA S1
	26902787			(MYO6) CCAGATTTAACCATTCCATAACTCGAGTTATGGAATGGTTAAATCTGGTTTTTT ( Text Claims targeting: MYO6 (0.005 / 21-54 / 100) ANKRD62 (0.005 / 54-54 / 100) LOC100996635 (4.3 / 46-54 / 100) KLF8 (4.3 / 46-54 / 100) )	MYO6 shRNA S2
	0.423268			(MYO6) GCGGAGGGTTTGAAAGAATATCTCGAGATATTCTTTCAAACCCTCCGCTTTTTT ( Text Claims non-targeting (known seq): ( # Seq A (TPD52L2) # ) !! TPD52L2 (0.005 / 21-54 / 100) )	Negative control shRNA
				(ACTIN) GTGGACATCCGCAAAGAC ( Text Claims targeting: POTEE (0.023 / 18-18 / 100) POTEF (0.023 / 18-18 / 100) ACTG1P4 (0.023 / 18-18 / 100) ACTG1 (0.023 / 18-18 / 100) POTEJ (0.023 / 18-18 / 100) KANTR (0.023 / 18-18 / 100) ACTB (0.023 / 18-18 / 100) POTEI (0.023 / 18-18 / 100) ... )	B-actin forward
				(ACTIN) AAAGGGTGTAACGCAACTA ( Text Claims targeting: POTEE (0.006 / 19-19 / 100) POTEF (0.006 / 19-19 / 100) POTEJ (0.006 / 19-19 / 100) ACTB (0.006 / 19-19 / 100) POTEM (1.4 / 19-19 / 95) )	B-actin reverse
				(MYO6) AATCACTGGCTCACATGCAG ( Text Claims targeting: MYO6 (0.002 / 20-20 / 100) ZNF740 (0.002 / 20-20 / 100) PDPK1 (7.3 / 20-20 / 94) )	MYO6 forward
				(MYO6) AATGCGAGGTTTGTGTCTCC ( Text Claims targeting: MYO6 (0.002 / 20-20 / 100) PDXK (0.002 / 20-20 / 100) LRPPRC (7.3 / 18-20 / 94) )	MYO6 reverse
27130037	Very Close	RPS15A (73)		(RPS15A) GTGCAACTCAAAGACCTGGAACTCGAGTTCCAGGTCTTTGAGTTGCACTTTTT ( Text Claims targeting: SNTG2 (0.004 / 34-53 / 100) RPS15A (0.004 / 21-53 / 100) )	shRPS15A 1
	26902787			(RPS15A) GCATGGTTACATTGGCGAATTCTCGAGAATTCGCCAATGTAACCATGCTTTTT ( Text Claims targeting: RPS15A (3e-04 / 50-53 / 100) )	shRPS15A 2
	0.437148			(...) GCGGAGGGTTTGAAAGAATATCTCGAGATATTCTTTCAAACCCTCCGCTTTTTT ( Text Claims non-targeting (known seq): ( # Seq A (TPD52L2) # ) !! TPD52L2 (0.005 / 21-54 / 100) )	Control shRNA
				(ACTIN) GTGGACATCCGCAAAGAC ( Text Claims targeting: POTEF (0.023 / 19-19 / 100) POTEE (0.023 / 19-19 / 100) KANTR (0.023 / 19-19 / 100) POTEJ (0.023 / 19-19 / 100) ACTG1 (0.023 / 19-19 / 100) ACTG1P4 (0.023 / 19-19 / 100) ACTB (0.023 / 19-19 / 100) POTEI (0.023 / 19-19 / 100) ... )	B-actin forward
27174009	Very Close	MPP8		(...) CAGTGTCCAGACTGCGTATTTCTCGAGAAATACGCAGTCTGGACACTGTTTTT ( Text Undetected claim: MPHOSPH8 (0.001 / 22-53 / 100) )	MPP8 shRNA S1
	26902787	NB uncorrected proof		(...) GCTGTTTATCTTCCATGCAAACTCGAGTTTGCATGGAAGATAAACAGCTTTTT ( Text Undetected claim: MPHOSPH8 (3e-04 / 23-53 / 100) NBEAL1 (1.1 / 47-53 / 95) )	MMP8 shRNA S2
	0.390772			(...) GCGGAGGGTTTGAAAGAATATCTCGAGATATTCTTTCAAACCCTCCGCTTTTTT ( Text Claims non-targeting (known seq): ( # Seq A (TPD52L2) # ) !! TPD52L2 (0.005 / 21-54 / 100) )	Scrambled fragment
				(...) AGTTATTGCTCGGCTCTGTG ( Text Claims targeting: MPHOSPH8 (0.002 / 20-20 / 100) ITGA9 (0.47 / 19-20 / 100) )	MMP8 forward
				(...) CAGTCCCTTCTGTTTGGTCAT ( Text Claims targeting: PROX2 (2.3 / 21-21 / 100) RXFP2 (2.3 / 21-21 / 100) ARHGAP24 (2.3 / 21-21 / 100) RABGAP1 (2.3 / 21-21 / 100) MPHOSPH8 (0.002 / 20-21 / 100) FAM53B-AS1 (9.2 / 20-21 / 94) )	MMP8 reverse
				(ACTIN) GTGGACATCCGCAAAGAC ( Text Claims targeting: POTEF (0.023 / 18-18 / 100) POTEE (0.023 / 18-18 / 100) KANTR (0.023 / 18-18 / 100) ACTG1 (0.023 / 18-18 / 100) POTEJ (0.023 / 18-18 / 100) ACTG1P4 (0.023 / 18-18 / 100) ACTB (0.023 / 18-18 / 100) POTEI (0.023 / 18-18 / 100) ... )	B-actin forward
				(ACTIN) AAAGGGTGTAACGCAACTA ( Text Claims targeting: ACTB (0.006 / 19-19 / 100) POTEE (0.006 / 19-19 / 100) POTEF (0.006 / 19-19 / 100) POTEJ (0.006 / 19-19 / 100) POTEM (1.4 / 19-19 / 95) )	B-actin reverse
27177590	Very Close	ZFR (74)		(ZFR) GCCAAGGTGCAACTCAGTATACTCGAGTATACTGAGTTGCACCTTGGCTTTTT ( Text Claims targeting: ZFR (2e-05 / 49-53 / 100) )	ZFR shRNA target sequence
	26844847			(...) GCGGAGGGTTTGAAAGAATATCTCGAGATATTCTTTCAAACCCTCCGCTTTTTT ( Text Claims non-targeting (known seq): ( # Seq A (TPD52L2) # ) !! TPD52L2 (0.005 / 21-54 / 100) )	Scrambled fragment
	0.420341			(ZFR) TCCCAATGCTAAGGAGATGC ( Text Claims targeting: ZFR (0.002 / 20-20 / 100) )	ZFR forward
				(ZFR) TTCTTCTCGTCTTCGCCAGT ( Text Claims targeting: ZFR (0.002 / 20-20 / 100) )	ZFR reverse
				(CDK2) TCCAGGATGTGACCAAGCC ( Text Claims targeting: CDK2 (0.006 / 19-19 / 100) TMEM132E (1.4 / 19-19 / 100) )	CDK2 forward
				(CDK2) CTGAGTCCAAATAGCCCAAGG ( Text Claims targeting: CDK2 (6e-04 / 21-21 / 100) ZNF614 (2.3 / 20-21 / 100) SNORA4 (2.3 / 20-21 / 100) )	CDK2 reverse
				(...) GTTCCTCCTTGGAAAGCAAAC ( Text Claims targeting: CCNA2 (6e-04 / 21-21 / 100) CDC42BPB (0.59 / 21-21 / 100) LOC101929555 (0.59 / 21-21 / 100) LRIG2 (0.59 / 20-21 / 100) )	Cyclin A forward
				(...) GGGCATCTTCACGCTCTATTT ( Text Claims targeting: CCNA2 (6e-04 / 21-21 / 100) )	Cylin A reverse
				(...) GCCCTCGGTGTCCTACTTC ( Text Claims targeting: CCND1 (0.006 / 19-19 / 100) )	Cylin D1 forward
				(...) CCTCCTCGCACTTCTGTTCC ( Text Claims targeting: CCND1 (0.002 / 20-20 / 100) CCND2 (1.9 / 20-20 / 100) )	CyclinD1 reverse
				(...) AAAGTATGCTTACTAAAGGTCCTG ( Text Claims targeting: DCTN6 (2e-05 / 24-24 / 100) CRNKL1 (0.24 / 23-24 / 100) )	p27 reverse
				(ACTIN) GTGGACATCCGCAAAGAC ( Text Claims targeting: ACTG1P4 (0.023 / 18-18 / 100) POTEJ (0.023 / 18-18 / 100) ACTG1 (0.023 / 18-18 / 100) KANTR (0.023 / 18-18 / 100) POTEE (0.023 / 18-18 / 100) POTEF (0.023 / 18-18 / 100) POTEI (0.023 / 18-18 / 100) ACTB (0.023 / 18-18 / 100) ... )	B-actin forward
				(ACTIN) AAAGGGTGTAACGCAACTA ( Text Claims targeting: POTEJ (0.006 / 19-19 / 100) POTEF (0.006 / 19-19 / 100) POTEE (0.006 / 19-19 / 100) ACTB (0.006 / 19-19 / 100) POTEM (1.4 / 19-19 / 95) )	B-actin reverse
27313751	Close	MPHOSPH8 (68)		(MPHOSPH8) GCTGTTTATCTTCCATGCAAACTCGAGTTTGCATGGAAGATAAACAGCTTTTT ( Text Claims targeting: MPHOSPH8 (3e-04 / 23-53 / 100) NBEAL1 (1.1 / 47-53 / 95) )	MPHOSPH8 shRNA S1
	24714960			(MPHOSPH8) CAGTGTCCAGACTGCGTATTTCTCGAGAAATACGCAGTCTGGACACTGTTTTT ( Text Claims targeting: MPHOSPH8 (0.001 / 22-53 / 100) )	MPHOSPH8 shRNA S2
	0.471406			(...) GCGGAGGGTTTGAAAGAATATCTCGAGATATTCTTTCAAACCCTCCGCTTTTTT ( Text Claims non-targeting (known seq): ( # Seq A (TPD52L2) # ) !! TPD52L2 (0.005 / 21-54 / 100) )	Scramble
				(MPHOSPH8) AGTTATTGCTCGGCTCTGTG ( Text Claims targeting: MPHOSPH8 (0.002 / 20-20 / 100) ITGA9 (0.47 / 19-20 / 100) )	MPHOSPH8 forward
				(MPHOSPH8) CAGTCCCTTCTGTTTGGTCA ( Text Claims targeting: MPHOSPH8 (0.002 / 20-20 / 100) FAM53B-AS1 (7.3 / 20-20 / 94) )	MPHOSPH8 reverse
				(ACTIN) GTGGACATCCGCAAAGAC ( Text Claims targeting: ACTG1P4 (0.023 / 18-18 / 100) POTEJ (0.023 / 18-18 / 100) ACTG1 (0.023 / 18-18 / 100) KANTR (0.023 / 18-18 / 100) POTEE (0.023 / 18-18 / 100) POTEF (0.023 / 18-18 / 100) POTEI (0.023 / 18-18 / 100) ACTB (0.023 / 18-18 / 100) ... )	B-actin forward
				(ACTIN) AAAGGGTGTAACGCAACTA ( Text Claims targeting: ACTB (0.006 / 19-19 / 100) POTEF (0.006 / 19-19 / 100) POTEE (0.006 / 19-19 / 100) POTEJ (0.006 / 19-19 / 100) POTEM (1.4 / 19-19 / 95) )	B-actin reverse
