# Supplementary material for: Semi-automated fact-checking of nucleotide sequence reagents in biomedical research publications: The Seek & Blastn tool
Source: PLoS One. 2019 Mar 1;14(3):e0213266. doi: 10.1371/journal.pone.0213266 (PMC6396917; doi:10.1371/journal.pone.0213266)
Supplement: S2 Table — (XLSX) [file pone.0213266.s002.xlsx]

## Sheet: Corpus U
Tested file	Class	Genes	Cont. CL	Sequences
19732746	Ok	TPD52 (7)		(...) ATGGATTGTAGAGAGATGGACTTATATGAG ( Text Claims targeting: TPD52 (7e-09 / 30-30 / 100) )
	25169742			(...) TCACAGGCTCTCCTGTGTCTTTTCTG ( Text Claims targeting: TPD52 (1e-06 / 26-26 / 100) CD164L2 (4.6 / 24-26 / 100) )
	0.573079			(...) ATGGATTGTAGAGATATGGAGCTGTCTGATG ( Text Claims targeting: !! No clear target )
				(...) TCAGGGGCTCTCTGTCGTCTGTTCTGGAGGTGGCTC ( Text Claims targeting: DHX16 (8.8 / 36-36 / 100) KRT9 (8.8 / 35-36 / 100) )
23383046	Ok	FHL2 (145)		(...) CGGTTTCTCAGCCGCTGCCA ( Text Claims targeting: !! No clear target )
	24842331			(...) TGGGCGAGCTGCTGTGCTTG ( Text Claims targeting: !! No clear target )
	0.535889			(Wnt5a) CCCCGACGCTTCGCTTGAATTCC ( Text Claims targeting: !! No hits found )
				(Wnt5a) CCCAAAGCCACTCCCGGGCTTAA ( Text Claims targeting: WNT5A (3.3 / 23-23 / 91) )
				(Wnt10b) CCGGGACATCCAGGCGAGAA ( Text Claims targeting: !! No clear target )
				(Wnt10b) AGCTGCCTGACGTTCCATGGC ( Text Claims targeting: MIR218-1 (0.59 / 20-21 / 95) )
				(Foxo1) AGATGAGTGCCCTGGGCAGC ( Text Claims targeting: CELSR1 (0.12 / 20-20 / 100) NEURL1 (1.9 / 20-20 / 100) RAB40B (1.9 / 20-20 / 95) SPTBN5 (1.9 / 19-20 / 100) )
				(Foxo1) GATGGACTCCATGTCAACAGT ( Text Claims targeting: !! No clear target )
				(FHL2) TGCGTGCAGTGCAAAAAG ( Text Claims targeting: FHL2 (5.5 / 18-18 / 94) )
				(FHL2) TGTGCACACAAAGCATTCCT ( Text Claims targeting: ADAM9 (1.9 / 19-20 / 100) )
				(...) ACACATTGGGGGTAGGAACA ( Text Claims targeting: !! No clear target )
				(...) AACTTTGGCATTGTGGAAGG ( Text Claims targeting: KIF9 (1.9 / 20-20 / 95) SLC13A2 (7.3 / 18-20 / 94) )
				(...) GAGAGTGAGCGGCAGAGC ( Text Claims targeting: AXIN2 (0.023 / 18-18 / 100) LOC100133077 (1.4 / 18-18 / 100) )
				(...) CGGCTGACTCGTTCTCCT ( Text Claims targeting: !! No clear target )
				(WISP1) TGGACATCCAACTACACATCAA ( Text Claims targeting: !! No hits found )
				(WISP1) AAGTTCGTGGCCTCCTCTG ( Text Claims targeting: C10orf35 (1.4 / 17-19 / 100) )
23869222	Close	NOB1 (106)		(...) CAAGCTTAGCGAGTTCCCGCAGGCAAAT ( Text Claims targeting: NOB1 (0.001 / 28-28 / 100) MUC16 (0.001 / 27-28 / 100) )
	23911301			(...) CTCTAGACATGATCTCTGGGCACAC ( Text Claims targeting: NOB1 (0.068 / 25-25 / 100) ABR (0.068 / 23-25 / 95) ZNF638 (4.2 / 24-25 / 100) )
	0.446061			(mut) CAAGCTTAGCGAGTTCCCGCAGGCAAAT ( Text Claims targeting: NOB1 (0.001 / 28-28 / 100) MUC16 (0.001 / 27-28 / 100) )
				(mut) CTCTAGACATGATCTCTTTTCACACAGC ( Text Claims targeting: !! No clear target )
				(NOB1) ATCTGCCCTACAAGCCTAAAC ( Text Claims targeting (target known): ( # Seq NOB1 # ) NOB1 (6e-04 / 21-21 / 100) )
				(NOB1) TCCTCCTCCTCCTCCTCAC ( Text Claims targeting (target known): ( # Seq NOB1 and many # ) XPC (0.006 / 19-19 / 100) C16orf71 (0.006 / 19-19 / 100) ITPRIPL1 (0.006 / 19-19 / 100) DNHD1 (0.006 / 19-19 / 100) QKI (0.006 / 19-19 / 100) NOB1 (0.006 / 19-19 / 100) PTPN14 (0.006 / 19-19 / 100) FRMPD3 (0.006 / 19-19 / 100) ... )
				(GAPDH) GAAGATGGTGATGGGATTTC ( Text Claims targeting: GAPDH (0.002 / 20-20 / 100) LINC00426 (7.3 / 18-20 / 94) )
25010867	Close	NOB1 (118)		(NOB1) AAGGTTAAGGTGAGCTCAT ( Text Claims targeting: NOB1 (0.006 / 19-19 / 100) )
	23911301	RCC (36)		(...) AATTCTCCGAACGTGTCACGT ( Text Claims non-targeting (known seq): ( # Seq Eb # ) No clear target )
	0.457327			(...) UCUACUCUUUCUAGGAGGUUGUGA ( Text Undetected claim: No clear target )
				(...) GCCUCAGAGGCAGCUGCUU ( Text Undetected claim: MIR646 (0.006 / 19-19 / 100) NR3C2 (0.35 / 18-19 / 100) SELPLG (0.35 / 19-19 / 100) PRX (0.35 / 18-19 / 100) ZFHX4 (0.35 / 18-19 / 100) UBAC1 (5.5 / 18-19 / 94) LOC388942 (5.5 / 19-19 / 94) )
				(NOB1) ATCTGCCCTACAAGCCTAAAC ( Text Claims targeting (target known): ( # Seq NOB1 # ) NOB1 (6e-04 / 21-21 / 100) )
				(NOB1) TCCTCCTCCTCCTCCTCAC ( Text Claims targeting (target known): ( # Seq NOB1 and many # ) C16orf71 (0.006 / 19-19 / 100) ITPRIPL1 (0.006 / 19-19 / 100) XPC (0.006 / 19-19 / 100) PTPN14 (0.006 / 19-19 / 100) NOB1 (0.006 / 19-19 / 100) FRMPD3 (0.006 / 19-19 / 100) QKI (0.006 / 19-19 / 100) DNHD1 (0.006 / 19-19 / 100) ... )
				(GAPDH) GAAGGTGAAGGTCGGAGTC ( Text Claims targeting: GAPDH (0.006 / 19-19 / 100) )
				(GAPDH) GAAGATGGTGATGGGATTTC ( Text Claims targeting: GAPDH (0.002 / 20-20 / 100) LINC00426 (7.3 / 18-20 / 94) )
				(...) CAAGCTTAGCGAGTTCCCGCAGGCAAAT ( Text Claims targeting: NOB1 (0.001 / 28-28 / 100) MUC16 (0.001 / 27-28 / 100) )
				(...) ACATGATCTCTGGGCACAC ( Text Claims targeting: NOB1 (0.023 / 19-19 / 100) ZNF638 (1.4 / 18-19 / 100) )
				(mut) CAAGCTTAGCGAGTTCCCGCAGGCAAAT ( Text Claims targeting: NOB1 (0.001 / 28-28 / 100) MUC16 (0.001 / 27-28 / 100) )
				(mut) CTCTAGACATGATCTCTTTTCACACAGC ( Text Claims targeting: !! No clear target )
20846397	Close	HDGF (119)		(HDGF) GAGGGTGACGGTGATAAGAA ( Text Claims targeting: HDGF (0.002 / 20-20 / 100) )
	23911301	GAPDH (7)		(HDGF) GAAACATTGGTGGCTACAGG ( Text Claims targeting: HDGF (0.002 / 20-20 / 100) ABHD17C (7.3 / 20-20 / 94) )
	0.499429			(GAPDH) TTCGCTCTCTGCTCCTC ( Text Claims targeting: ZDHHC8P1 (0.060 / 17-17 / 100) GAPDH (0.060 / 17-17 / 100) FFAR3 (0.93 / 17-17 / 100) )
				(GAPDH) GATGATCTTGAGGCTGTTGT ( Text Claims targeting: GAPDH (0.002 / 20-20 / 100) LYPD4 (0.002 / 19-20 / 100) CTD-2297D10.2 (1.9 / 19-20 / 100) PLXND1 (7.3 / 20-20 / 94) )
				(HDGF) CACCGCCGTGAAATCAACAGCCAAAACGTTGGCTGTTGATTTCACGG ( Text Claims targeting: LOC101928464 (0.014 / 44-47 / 100) HDGF (0.014 / 24-47 / 100) )
				(HDGF) AAAACCGTGAAATCAACAGCCAACTTTTGGCTGTTGATTTCACGGC ( Text Claims targeting: HDGF (0.014 / 46-46 / 100) LOC101928464 (0.014 / 42-46 / 100) )
				(...) CACCGCCCTGAATTGAACAGCCAAAACGTTGGCTGTTGATTTCACGG ( Text Claims non-targeting: !! HDGF (0.014 / 47-47 / 100) )
				(...) AAAACCGTGAAATCAACAGCCAACTTTTGGCTGTTCAATTCAGGGC ( Text Undetected claim: HDGF (0.014 / 24-46 / 100) )
				(...) CAGCCAACAAATACCAAGTCT ( Text Claims targeting: HDGF (6e-04 / 21-21 / 100) ERCC6L2 (2.3 / 19-21 / 100) )
				(...) GTTCTCGATCTCCCACAGC ( Text Claims targeting: HDGF (0.006 / 19-19 / 100) HDGFRP2 (0.006 / 19-19 / 95) HDGFL1 (1.4 / 19-19 / 95) SYNE3 (5.5 / 19-19 / 94) )
				(...) GAAGGTCGGAGTCAACGG ( Text Claims targeting: GAPDH (0.023 / 18-18 / 100) )
				(...) TGGAAGATGGTGATGGGATT ( Text Claims targeting: GAPDH (0.002 / 20-20 / 100) SAYSD1 (0.002 / 17-20 / 100) GAD1 (0.47 / 19-20 / 100) HYDIN2 (1.9 / 19-20 / 100) LINC00426 (7.3 / 20-20 / 94) CYP2W1 (7.3 / 18-20 / 94) )
				(HDGF) CAGCCAACAAATACCAAGTCT ( Text Claims targeting: HDGF (6e-04 / 21-21 / 100) ERCC6L2 (2.3 / 19-21 / 100) )
				(HDGF) GTTCTCGATCTCCCACAGC ( Text Claims targeting: HDGF (0.006 / 19-19 / 100) HDGFRP2 (0.006 / 19-19 / 95) HDGFL1 (1.4 / 19-19 / 95) SYNE3 (5.5 / 19-19 / 94) )
				(...) GAAGGTCGGAGTCAACGG ( Text Claims targeting: GAPDH (0.023 / 18-18 / 100) )
				(...) TGGAAGATGGTGATGGGATT ( Text Claims targeting: GAPDH (0.002 / 20-20 / 100) SAYSD1 (0.002 / 17-20 / 100) GAD1 (0.47 / 19-20 / 100) HYDIN2 (1.9 / 19-20 / 100) LINC00426 (7.3 / 20-20 / 94) CYP2W1 (7.3 / 18-20 / 94) )
21595884	Close	MTA1 (72)		(...) GCAACCCTGTCAGTCTGCTATAA ( Text Undetected claim: MTA1 (5e-05 / 23-23 / 100) NBEAL1 (3.3 / 21-23 / 100) )
	22901129	PGM2 (10)		(...) TTATAGCAGACTGACAGGGTTGC ( Text Undetected claim: MTA1 (5e-05 / 23-23 / 100) )
	0.490343			(...) GGCAGACATCACCGACTTGTTAA ( Text Undetected claim: MTA1 (5e-05 / 23-23 / 100) )
				(...) TTAACAAGTCGGTGATGTCTGCC ( Text Undetected claim: MTA1 (5e-05 / 23-23 / 100) )
				(...) TCTCTTGAA ( Seq. not correctly extracted (Char/long/short) )
				(...) AGCTTAAAAAGCAACCCTGTCAGTCTGCTATAATTCAAGAGATTATAGCAGACTGACAGGGTTGCGG ( Text Undetected claim: MTA1 (1e-04 / 66-67 / 100) PLAGL1 (1e-04 / 48-67 / 100) )
				(...) GATCCCGCAACCCTGTCAGTCTGCTATAATCTCTTGAATTATAGCAGACTGACAGGGTTGCTTTTTA ( Text Undetected claim: MTA1 (1e-04 / 29-67 / 100) PLAGL1 (1e-04 / 40-67 / 100) )
				(...) AGCTTAAAAAGGCAGACATCACCGACTTGTTAATTCAAGAGATTAACAAGTCGGTGATGTCTGCCGG ( Text Undetected claim: MTA1 (1e-04 / 33-67 / 100) )
				(...) GATCCCGGCAGACATCACCGACTTGTTAATCTCTTGA ( Text Undetected claim: PTPN9 (2e-04 / 35-37 / 100) MTA1 (2e-04 / 29-37 / 100) ADGRL4 (9.3 / 36-37 / 100) CALCOCO2 (9.3 / 35-37 / 100) )
				(...) AGCTACGAGCAGCACAACGGGGT ( Text Claims targeting: MTA1 (5e-05 / 23-23 / 100) PAPPA (0.82 / 23-23 / 100) )
				(...) CACGCTTGGTTTCCGAGGAT ( Text Claims targeting: MTA1 (0.002 / 20-20 / 100) LCA5 (0.002 / 18-20 / 100) )
				(...) TTGACGGAAGGGCACCACCAG ( Text Claims targeting: RNA45S5 (6e-04 / 21-21 / 100) RNA18S5 (6e-04 / 21-21 / 100) SLCO2B1 (0.59 / 21-21 / 100) ACE (0.59 / 20-21 / 100) )
				(...) GCACCACCAACGGAATCG ( Text Claims targeting: !! No clear target )
22864671	Close	HOXA1 (111)		(HOXA1) GAGGGTGACGGTGATAAGAA ( Text Claims targeting: HDGF (0.002 / 20-20 / 100) )
	23911301	GAPDH (10)		(HOXA1) GAAACATTGGTGGCTACAGG ( Text Claims targeting: HDGF (0.002 / 20-20 / 100) ABHD17C (7.3 / 20-20 / 94) )
	0.473499			(GAPDH) TTCGCTCTCTGCTCCTC ( Text Claims targeting: GAPDH (0.060 / 17-17 / 100) ZDHHC8P1 (0.060 / 17-17 / 100) FFAR3 (0.93 / 17-17 / 100) )
				(GAPDH) GATGATCTTGAGGCTGTTGT ( Text Claims targeting: GAPDH (0.002 / 20-20 / 100) LYPD4 (0.002 / 19-20 / 100) CTD-2297D10.2 (1.9 / 19-20 / 100) PLXND1 (7.3 / 20-20 / 94) )
				(HOXA1) CACCGCCGTGAAATCAACAGCCAAAACGTTGGCTGTTGATTTCACGG ( Text Claims targeting: LOC101928464 (0.014 / 44-47 / 100) HDGF (0.014 / 24-47 / 100) )
				(HOXA1) AAAACCGTGAAATCAACAGCCAACTTTTGGCTGTTGATTTCACGGC ( Text Claims targeting: LOC101928464 (0.014 / 42-46 / 100) HDGF (0.014 / 46-46 / 100) )
				(...) CACCGCCCTGAATTGAACAGCCAAAACGTTGGCTGTTGATTTCACGG ( Text Claims non-targeting: !! HDGF (0.014 / 47-47 / 100) )
				(...) AAAACCGTGAAATCAACAGCCAACTTTTGGCTGTTCAATTCAGGGC ( Text Undetected claim: HDGF (0.014 / 24-46 / 100) )
				(HOXA1) CAGCCAACAAATACCAAGTCT ( Text Claims targeting: HDGF (6e-04 / 21-21 / 100) ERCC6L2 (2.3 / 19-21 / 100) )
				(HOXA1) GTTCTCGATCTCCCACAGC ( Text Claims targeting: HDGF (0.006 / 19-19 / 100) HDGFRP2 (0.006 / 19-19 / 95) HDGFL1 (1.4 / 19-19 / 95) SYNE3 (5.5 / 19-19 / 94) )
				(GAPDH) GAAGGTCGGAGTCAACGG ( Text Claims targeting: GAPDH (0.023 / 18-18 / 100) )
				(GAPDH) TGGAAGATGGTGATGGGATT ( Text Claims targeting: GAPDH (0.002 / 20-20 / 100) SAYSD1 (0.002 / 17-20 / 100) GAD1 (0.47 / 19-20 / 100) HYDIN2 (1.9 / 19-20 / 100) LINC00426 (7.3 / 20-20 / 94) CYP2W1 (7.3 / 18-20 / 94) )
				(H) CAGCCAACAAATACCAAGTCT ( Text Claims targeting: HDGF (6e-04 / 21-21 / 100) ERCC6L2 (2.3 / 19-21 / 100) )
				(H) GTTCTCGATCTCCCACAGC ( Text Claims targeting: HDGF (0.006 / 19-19 / 100) HDGFRP2 (0.006 / 19-19 / 95) HDGFL1 (1.4 / 19-19 / 95) SYNE3 (5.5 / 19-19 / 94) )
				(GAPDH) GAAGGTCGGAGTCAACGG ( Text Claims targeting: GAPDH (0.023 / 18-18 / 100) )
				(GAPDH) TGGAAGATGGTGATGGGATT ( Text Claims targeting: GAPDH (0.002 / 20-20 / 100) SAYSD1 (0.002 / 17-20 / 100) GAD1 (0.47 / 19-20 / 100) HYDIN2 (1.9 / 19-20 / 100) LINC00426 (7.3 / 20-20 / 94) CYP2W1 (7.3 / 18-20 / 94) )
23049798	Close	COMMD7 (104)		(...) GATCCGCTCTGGGTCTTAGTGAGGATTCAAG ( Text Claims targeting: COMMD7 (0.027 / 25-31 / 100) )
	24842331			(...) ACGTCCTCACTAAGACCCAGAGTTTTTTGTCGACA ( Text Claims targeting: COMMD7 (0.002 / 24-35 / 100) )
	0.494053			(...) GCGAGACCCAGAATCACTCCTAAGTTCTGCAGGA ( Text Claims targeting: !! No clear target )
				(...) GTGATTCTGGGTCTCAAAAAACAGCTGTTCGA ( Text Claims targeting: !! No clear target )
				(...) AGTGGCTTTCTCCTCACTAAGACC ( Text Claims targeting: COMMD7 (2e-05 / 24-24 / 100) LPCAT4 (3.7 / 24-24 / 100) ERVK13-1 (2e-05 / 22-24 / 100) )
				(...) GGAAAGATTTCTGGCTCAGCTC ( Text Claims targeting: COMMD7 (2e-04 / 22-22 / 100) TNR (2e-04 / 22-22 / 100) SLC16A2 (2.8 / 22-22 / 100) TTLL9 (2.8 / 22-22 / 100) )
				(ACTIN) CCAACCGCGAGAAGATGA ( Text Claims targeting: POTEE (0.023 / 18-18 / 100) ACTA1 (0.023 / 18-18 / 100) POTEJ (0.023 / 18-18 / 100) POTEI (0.023 / 18-18 / 100) ACTB (0.023 / 18-18 / 100) POTEF (0.023 / 18-18 / 100) ACTC1 (5.5 / 18-18 / 94) POTEM (5.5 / 18-18 / 94) ... )
				(ACTIN) ACCAGAGGCGTACAGGGATAG ( Text Claims targeting: ACTB (0.002 / 21-21 / 100) LOC644936 (0.15 / 18-21 / 100) LOC100130331 (0.59 / 21-21 / 95) DERL2 (2.3 / 19-21 / 100) )
				(...) GTAGGGGACTTTCCGAGCTCGATCCTATG ( Text Undetected claim: No hits found )
23284640	Ok	PCNA (8)		(Smo) GCTGACATCGGACACTTA ( Text Claims targeting: !! No hits found )
	25746840			(Smo) CTCAGGTACAAACTTGGTG ( Text Claims targeting: !! No clear target )
	0.525862			(...) CATGTGTGTGGAGAGCGTCAA ( Text Claims targeting: BCL2 (6e-04 / 21-21 / 100) ATP6V0E2-AS1 (9.2 / 21-21 / 94) )
				(...) GCCGGTTCAGGTACTCAGTCA ( Text Claims targeting: BCL2 (6e-04 / 21-21 / 100) )
				(...) GATCCAGGATCGAGCAGA ( Text Claims targeting: BAX (0.35 / 17-18 / 100) )
				(...) AAGTAGAAGAGGGCAACCAC ( Text Claims targeting: OR4E2 (0.47 / 20-20 / 100) )
				(...) ATTCCAGCGTTGTTACTGTGG ( Text Claims targeting: DKK1 (6e-04 / 21-21 / 100) SEPT8 (9.2 / 20-21 / 94) )
				(...) GATCTTTCTGTATCCGGCAAGAC ( Text Claims targeting: DKK1 (5e-05 / 23-23 / 100) )
				(...) GATCTGCGGGCATGTACCAA ( Text Claims targeting: DKK2 (0.002 / 20-20 / 100) )
				(...) TCCTTATCACTGCTACAAGGGT ( Text Claims targeting: DKK2 (2e-04 / 22-22 / 100) )
				(...) AGTGGCTTACACGGACATCCA ( Text Claims targeting: GSK3A (0.010 / 19-21 / 100) )
				(...) CTGGTACACGACCCCAAATGA ( Text Claims targeting: GSK3A (6e-04 / 21-21 / 100) )
				(...) AGACGCTCCCTGTGATTTATGT ( Text Claims targeting: GSK3B (2e-04 / 22-22 / 100) )
				(...) CCGATGGCAGATTCCAAAGG ( Text Claims targeting: LINC00602 (0.002 / 20-20 / 100) GSK3B (0.002 / 20-20 / 100) LINC00473 (1.9 / 20-20 / 100) )
				(...) TACCGTTGGATTGATTCG ( Text Claims targeting: !! No clear target )
				(...) GTCAGAGGTGCTGTGGCT ( Text Claims targeting: PRPF6 (0.35 / 18-18 / 100) C16orf71 (5.5 / 18-18 / 94) CTNNB1 (5.5 / 18-18 / 94) )
				(...) TCTGCCCCCATTGCCCACTTG ( Text Claims targeting: VPS41 (6e-04 / 21-21 / 100) GLI1 (6e-04 / 21-21 / 100) TGM1 (9.2 / 19-21 / 94) )
				(...) TACATAGCCCCCAGCCCATACCTC ( Text Claims targeting: EEPD1 (2e-05 / 24-24 / 100) GLI1 (2e-05 / 24-24 / 100) ZFHX2 (3.7 / 23-24 / 100) )
				(...) CGGCGTTCTCAATGGGCTGGTTTT ( Text Claims targeting: PTCH1 (2e-05 / 24-24 / 100) LDLRAP1 (2e-05 / 22-24 / 95) )
				(...) GTGGGGCTGCTGTTTCGGGTTCG ( Text Claims targeting: PTCH1 (0.013 / 23-23 / 96) )
				(...) CGGAGCGAGGAAGGGAAAG ( Text Claims targeting: SHH (0.006 / 19-19 / 100) RHOC (0.35 / 19-19 / 100) MYO7A (1.4 / 19-19 / 100) CXXC1 (1.4 / 17-19 / 100) )
				(...) TTGGGGATAAACTGCTTGTAGGC ( Text Claims targeting: SHH (5e-05 / 23-23 / 100) IHH (3.3 / 23-23 / 91) )
				(...) ACCCCGGGCTGCTGAGTGAGAAG ( Text Claims targeting: SMO (5e-05 / 23-23 / 100) BCL2L13 (0.82 / 23-23 / 100) WHSC1 (3.3 / 23-23 / 100) KLHL5 (3.3 / 23-23 / 100) MLN (0.82 / 21-23 / 100) LOC728095 (3.3 / 21-23 / 100) ACADL (3.3 / 22-23 / 100) )
				(...) TGGGCCCAGGCAGAGGAGACATC ( Text Claims targeting: SMO (5e-05 / 23-23 / 100) FKBP10 (3.3 / 23-23 / 100) CYP4F12 (3.3 / 21-23 / 95) ATP1B4 (3.3 / 21-23 / 100) )
				(ACTIN) GAAACCCACAACGAAATCTA ( Text Claims targeting: TGFB1 (0.002 / 20-20 / 100) )
				(ACTIN) GGCGAAAGCCCTCAAT ( Text Claims targeting: TGFB1 (0.24 / 16-16 / 100) )
				(...) CAACAGCCACCCGTTTCCT ( Text Claims targeting: SMAD1 (0.006 / 19-19 / 100) )
				(...) GTTTGGGTAACTGCTATTGGGA ( Text Claims targeting: SMAD1 (2e-04 / 22-22 / 100) )
				(...) TCATAGCTTGGATTTACAGCCAG ( Text Claims targeting: SMAD2 (5e-05 / 23-23 / 100) )
				(...) ACACCAAAATGCAGGTTCTGAG ( Text Claims targeting: SMAD2 (2e-04 / 22-22 / 100) LOC100288123 (2.8 / 20-22 / 100) )
				(...) TGGACGCAGGTTCTCCAAAC ( Text Claims targeting: SMAD3 (0.002 / 20-20 / 100) )
				(...) GTGCTGGGGACATCGGATTC ( Text Claims targeting: SMAD3 (0.002 / 20-20 / 100) KCNQ1OT1 (0.002 / 19-20 / 100) SHOX (7.3 / 20-20 / 94) )
				(...) CTCATGTGATCTATGCCCGTC ( Text Claims targeting: SMAD4 (6e-04 / 21-21 / 100) )
				(...) AGGTGATACAACTCGTTCGTAGT ( Text Claims targeting: SMAD4 (5e-05 / 23-23 / 100) )
				(...) CCAGCAGTAAAGCGATTGTTGG ( Text Claims targeting: SMAD5 (2e-04 / 22-22 / 100) )
				(...) GGGGTAAGCCTTTTCTGTGAG ( Text Claims targeting: SMAD5 (6e-04 / 21-21 / 100) PPM1N (9.2 / 21-21 / 94) )
				(...) ATGTGATTTACTGCTGCGTGT ( Text Claims targeting: !! No clear target )
				(...) CGGTAGTGGTAAGGGTTAATGC ( Text Claims targeting: SMAD9 (2e-04 / 22-22 / 100) )
				(...) GGACGACGTGGTGGATGC ( Text Claims targeting: EGFR (0.023 / 18-18 / 100) )
				(...) GGCGCCTGTGGGGTCTGAGC ( Text Claims targeting: EGFR (0.002 / 20-20 / 100) TNXB (1.9 / 20-20 / 100) DNAH5 (1.9 / 20-20 / 100) )
				(...) CTGACTCTCGGACCCCTG ( Text Claims targeting: !! No hits found )
				(...) TGGTGCATGGTCCTGTTG ( Text Claims targeting: GLP2R (0.35 / 18-18 / 100) )
				(...) CCGCCTCAGTATGCAGTCCA ( Text Claims targeting: !! No clear target )
				(...) GCCACATGTGCAAAGGCATC ( Text Claims targeting: IL1RL1 (1.9 / 20-20 / 100) PDE8B (1.9 / 20-20 / 100) ZNF484 (1.9 / 19-20 / 100) )
				(...) ATGAGCGACGTGGCTATTGTGAAG ( Text Claims targeting: AKT1 (2e-05 / 24-24 / 100) )
				(...) GAGGCCGTCAGCCACTCTGGATG ( Text Claims targeting: DHX35 (0.82 / 23-23 / 100) NCOA5 (0.82 / 22-23 / 100) ENTPD1-AS1 (3.3 / 22-23 / 100) )
				(...) CTGGAACGGTGAAGGTGACA ( Text Claims targeting: LOC644936 (0.002 / 20-20 / 100) ACTB (0.002 / 20-20 / 100) POTEF (7.3 / 20-20 / 94) )
				(...) AAGGGACTTCCTGTAACAATGCA ( Text Claims targeting: LOC644936 (5e-05 / 23-23 / 100) ACTB (0.013 / 19-23 / 100) POTEM (3.3 / 23-23 / 91) )
23490231	Close	GAPDH (8)		(...) CTCCAGCCATTCTCTTCTGG ( Text Claims targeting: CHRM2 (0.002 / 20-20 / 100) TCF4 (0.002 / 19-20 / 100) TPX2 (1.9 / 18-20 / 100) alpha (1.9 / 18-20 / 100) TFCP2L1 (1.9 / 20-20 / 95) ASTN2-AS1 (1.9 / 18-20 / 100) CHRM1 (7.3 / 20-20 / 94) COL5A2 (7.3 / 18-20 / 94) ... )
	23911301	CHRM2 (5)		(...) GCAACAGGCTCCTTCTTGTC ( Text Claims targeting: CHRM2 (0.002 / 20-20 / 100) HIC2 (0.002 / 18-20 / 100) LY9 (1.9 / 18-20 / 100) C2orf50 (1.9 / 19-20 / 100) )
	0.494105	ERK (5)		(...) CCAGTAAGTGCGGGTCATAAGC ( Text Claims targeting: RNA18S5 (2e-04 / 22-22 / 100) RNA45S5 (2e-04 / 22-22 / 100) )
				(...) AACGATCCAATCGGTAGTAGCG ( Text Claims targeting: RNA45S5 (0.045 / 22-22 / 100) RNA18S5 (0.045 / 22-22 / 100) )
				(CHRM2) AUUUACUACUAAAUCCUCCCCC ( Text Claims targeting: !! No hits found )
				(CHRM2) GGGGGAGGAUUUAGUAGUAAAU ( Text Claims targeting: !! No hits found )
				(...) AUGUAGCCCAUUUCUUCCCCC ( Text Claims targeting: INCENP (2.3 / 20-21 / 100) )
				(...) GGGGGAAGAAAUGGGCUACUA ( Text Claims targeting: !! No clear target )
				(...) UCCUUUGAGUUUCAGGCUGCCCCC ( Text Claims targeting: PRLR (0.015 / 18-24 / 100) CASC18 (0.015 / 22-24 / 100) )
				(...) GGGGGCAGCCUGAAACUCAAAGGA ( Text Claims targeting: PRLR (0.015 / 24-24 / 100) CASC18 (0.015 / 21-24 / 100) )
				(...) AGUUACACCUUGACCUAACCCCC ( Text Claims targeting: LGMN (3.3 / 23-23 / 95) )
				(...) GGGGGUUAGGUCAAGGUGUAACU ( Text Claims targeting: !! No clear target )
23806108	Ok			(...) CACCGATCGTCGCCACCTGGATGTTCAAGAGACATCCAGGTGGCGACGATCTTTTTTG ( Text Claims targeting: CCND1 (0.005 / 53-58 / 100) )
	24842331			(...) GATCCAAAAAAGATCGTCGCCACCTGGATGTCTCTTGAACATCCAGGTGGCGACGATC ( Text Claims targeting: CCND1 (0.005 / 30-58 / 100) )
	0.507727			(...) CACCGTTCTCCGAACGTGTCACGTCAAGAGATTACGTGACACGTTCGGAGAATTTTTTG ( Text Claims targeting: !! No hits found )
				(...) GATCCAAAAAATTCTCCGAACGTGTCACGTAATCTCTTGACGTGACACGTTCGGAGAAC ( Text Claims targeting: !! No hits found )
				(...) GCTCTAGAGCTGACTCCAAATCTCAATGAAGCCA ( Text Claims targeting: CCND1 (1e-04 / 34-34 / 100) )
				(...) GCTCTAGAGCTAACCAGAAATGCACAGACCCAG ( Text Claims targeting: CCND1 (5e-04 / 33-33 / 100) IQGAP3 (7.4 / 33-33 / 100) )
24475120	Close	LIN28 (96)		(LIN28) CTGTAACGTTGCGAATGGTAT ( Text Claims targeting: !! No clear target )
	23911301			(LIN28) GGAATCGTGGTCTCTCACTCG ( Text Claims targeting: ULK4 (2.3 / 19-21 / 100) )
	0.476805			(LIN28) GTGTGATGTCCGGACTGTCAT ( Text Claims targeting: !! No clear target )
				(ACTIN) AGCGAGCATCCCCCAAAGTT ( Text Claims targeting: LOC644936 (0.002 / 20-20 / 100) ACTB (0.002 / 20-20 / 100) EXT2 (1.9 / 18-20 / 100) )
				(ACTIN) GGGCACGAAGGCTCATCATT ( Text Claims targeting: ACTB (0.002 / 20-20 / 100) )
24879149	Ok	GABARAPL1 (100)		(BECN1) GCTAGCTGGATGTCTTTTTGG ( Text Claims targeting: H3F3AP4 (0.038 / 18-21 / 100) H3F3A (0.038 / 18-21 / 100) HGF (2.3 / 20-21 / 95) C20orf196 (2.3 / 20-21 / 100) )
	23911301	LAMP1 (17)		(BECN1) GTGGTAAAGCACCCAGGAAA ( Text Claims targeting: PRICKLE2-AS3 (0.12 / 20-20 / 100) H3F3A (0.008 / 19-20 / 100) H3F3AP4 (0.008 / 19-20 / 100) LOC101928961 (1.9 / 18-20 / 100) SHBG (7.3 / 19-20 / 94) )
	0.501595	SQSTM1 (13)		(GABARAPL1) CCCTCCCTTGGTTATGATCCA ( Text Claims targeting: !! No clear target )
		CTSB (10)		(GABARAPL1) AGGAAGGGATTGCTGGGTTCT ( Text Claims targeting: GABARAP (0.15 / 17-21 / 100) )
		CTSD (9)		(GABARAP) ACTCCCACCCCACAAAATCC ( Text Claims targeting: GABARAPL3 (0.002 / 20-20 / 100) GABARAPL1 (0.002 / 20-20 / 100) DSCAML1 (1.9 / 18-20 / 100) SGCD (1.9 / 19-20 / 100) )
		GABARAP (8)		(GABARAP) GCCTTTCCCA ( Seq. not correctly extracted (Char/long/short) )
		BECN1 (7)		(PepA) TCCTGCTGTA ( Seq. not correctly extracted (Char/long/short) )
		MTOR (7)		(PepA) CGGAAAGCAGCAGTGTACCA ( Text Claims targeting: MAP1LC3B (0.002 / 20-20 / 100) MYH15 (0.47 / 20-20 / 100) )
				(...) GGCAGAAGGGAGTGTGTCTGA ( Text Claims targeting: MAP1LC3B (6e-04 / 21-21 / 100) DDX6 (9.2 / 20-21 / 94) )
				(LAMP1) ATGAGGACGATGAGGACCAG ( Text Claims targeting: LAMP1 (0.002 / 20-20 / 100) UVSSA (0.12 / 17-20 / 100) HDGFRP2 (0.47 / 18-20 / 100) TRIM52 (7.3 / 20-20 / 94) )
				(SQSTM1) AAATGGGTCCACCAGGAAACTGGA ( Text Claims targeting: SQSTM1 (2e-05 / 24-24 / 100) COL19A1 (2e-05 / 20-24 / 100) ECHDC1 (0.24 / 22-24 / 95) )
				(SQSTM1) TCAACTTCAATGCCCAGAGGGCTA ( Text Claims targeting: SQSTM1 (2e-05 / 24-24 / 100) RAB3GAP1 (3.7 / 23-24 / 100) )
				(BECN1) TCACCATCCAGGAACTCACA ( Text Claims targeting: BECN1 (0.002 / 20-20 / 100) AADACL3 (1.9 / 20-20 / 100) )
				(BECN1) CCTGGCGAGGAGTTTCAATA ( Text Claims targeting: BECN1 (0.002 / 20-20 / 100) )
				(...) CACCCAAGAACAGGGTTTGT ( Text Claims targeting: MTRNR2L1 (0.002 / 20-20 / 100) MTRNR2L10 (0.008 / 20-20 / 100) MTRNR2L7 (0.008 / 20-20 / 100) MTRNR2L3 (0.008 / 20-20 / 100) )
				(...) TGGCCATGGGTATGTTGTTAA ( Text Claims targeting: PGAP1 (0.59 / 20-21 / 100) )
				(...) TAGAGGGACAAGTGGCGTTC ( Text Claims targeting: RNA45S5 (0.002 / 20-20 / 100) RNA18S5 (0.002 / 20-20 / 100) )
				(...) CGCTGAGCCAGTCAGTGT ( Text Claims targeting: RNA45S5 (0.023 / 18-18 / 100) RNA18S5 (0.023 / 18-18 / 100) GPR84 (1.4 / 17-18 / 100) )
				(...) TGAGGCCAAATATCATTCTGAGGGGC ( Text Claims targeting: !! No clear target )
				(...) TTTCATCATGCGGAGATGTTGGATGG ( Text Claims targeting: MCM7 (4.6 / 26-26 / 100) )
				(...) ACCCAAGAACAGGGTTTGT ( Text Claims targeting: MTRNR2L3 (0.006 / 19-19 / 100) MTRNR2L7 (0.006 / 19-19 / 100) MTRNR2L1 (0.006 / 19-19 / 100) MTRNR2L10 (0.006 / 19-19 / 100) )
				(...) TGGCCATGGGTATGTTGTTAA ( Text Claims targeting: PGAP1 (0.59 / 20-21 / 100) )
11549320	Ok	MAL2 (95)		(MAL2) GGCGGCGAGATTgtaagt ( Text Claims targeting: !! No hits found )
	24842331	TPD52 (54)		(...) tttcagCTGTTCTTCCTGgtaagg ( Text Undetected claim: OR2Z1 (0.24 / 18-24 / 100) )
	0.566746	MAL (40)		(...) ttttagGATTTTGCCTCAgtaagt ( Text Undetected claim: No clear target )
		TPD52L1 (20)		(...) tcttagATTTTTTGATAA ( Text Undetected claim: No clear target )
		TPD52L2 (19)
15388878	Ok
	23911301
	0.608747
15750208	Ok	PTP4A3 (14)
	25746840	PTK2 (9)
	0.574177	RECQL4 (8)
		TPD52 (7)
		DDEF1 (6)
		MYC (6)
		SLA (6)
		EIF3S6 (5)
		MOS (5)
16581947	Ok	ERK (7)		(...) ATGAGCACGAATCCTAAACCT ( Text Claims targeting: !! No clear target )
	21287298			(...) AGCGGAAGCTGGGATGGTCA ( Text Claims targeting: !! No clear target )
	0.542971			(...) GTAGGCCAGAGGCAGGAGAAGAGGGTCAGT ( Text Claims targeting: COPG2 (6.0 / 28-30 / 100) LINC00293 (6.0 / 28-30 / 95) CHMP7 (6.0 / 28-30 / 100) TRIM25 (6.0 / 28-30 / 100) BIN2 (6.0 / 28-30 / 100) UBAP2L (6.0 / 29-30 / 100) TM4SF4 (6.0 / 29-30 / 100) )
				(...) CCCAAGCTTCTCCAGCCTGCCCTACCTGCGGTGCCCGA ( Text Claims targeting: TGFA (2e-04 / 38-38 / 100) MSX2P1 (2e-04 / 25-38 / 100) TBC1D9 (0.62 / 28-38 / 100) DUSP4 (0.62 / 29-38 / 100) TBC1D9B (0.62 / 28-38 / 100) )
				(...) CGTGAGCTCCGGGTACCTGGAGAACAT ( Text Claims targeting: !! No clear target )
				(...) CTCAGGGGGGCACCCCCATCG ( Text Undetected claim: NR5A1 (0.59 / 21-21 / 100) )
				(...) GGGGGTGCCC ( Seq. not correctly extracted (Char/long/short) )
				(TGFa) GAAGGTGCCC ( Seq. not correctly extracted (Char/long/short) )
16987424	Ok	STIM1 (66)		(STIM1) AAGGGAAGACCTCAATTACCA ( Text Claims targeting: STIM1 (0.002 / 21-21 / 100) )
	25746840	STIM2 (31)		(STIM2) AACTGAGAAGCAGTTGGTCTG ( Text Claims targeting: STIM2 (6e-04 / 21-21 / 100) MEGF8 (2.3 / 21-21 / 100) MYOZ3 (2.3 / 20-21 / 95) )
	0.566377	CPA (16)		(STIM1) AGGCAGTCCGTAACATCCAC ( Text Claims targeting: STIM1 (0.002 / 20-20 / 100) )
				(STIM1) CTTCAGTCCGTAACATCCAC ( Text Claims targeting: STIM1 (0.12 / 20-20 / 100) )
				(STIM2) TCCCTGCATGTCACTGAGTC ( Text Claims targeting: STIM2 (0.002 / 20-20 / 100) SLC6A17 (1.9 / 20-20 / 100) FREM1 (0.002 / 18-20 / 100) NSD1 (7.3 / 18-20 / 94) )
				(...) GCTCTTT ( Seq. not correctly extracted (Char/long/short) )
				(...) AAGGCTCTGGATACAGT ( Text Claims targeting: MYCBP2 (0.060 / 17-17 / 100) STIM1 (0.060 / 17-17 / 100) )
				(...) AGCATGAAGTCCTTGAGGTGATTAT ( Text Claims targeting: STIM1 (5e-06 / 25-25 / 100) )
				(...) CTCCTCTCTTGACTCGC ( Text Claims targeting: STIM1 (0.060 / 17-17 / 100) OR5B12 (0.060 / 15-17 / 100) )
				(...) ACGACACTTCCCAGGATAGCA ( Text Claims targeting: STIM2 (6e-04 / 21-21 / 100) )
				(...) GACTCCGGTCACTGATTTTCAAC ( Text Claims targeting: STIM2 (5e-05 / 23-23 / 100) MST1L (3.3 / 23-23 / 100) EMC3 (5e-05 / 21-23 / 100) )
				(...) TGCACGAACCTTCATT ( Text Claims targeting: STIM2 (0.24 / 16-16 / 100) )
17107343	Ok
	21287298
	0.580558
17873971	Close			(...) GAAACGAGAGCACGAGAAA ( Text Undetected claim: STMN1 (0.006 / 19-19 / 100) )
	25746840			(...) GCAAAAGAGCGAAAAG ( Text Claims non-targeting: No clear target )
	0.490357			(...) ATGGCTTCTTCTGATATCCAG ( Text Claims targeting: STMN1 (6e-04 / 21-21 / 100) )
				(...) TTAGTCAGCTTCAGTCTCGTC ( Text Claims targeting: STMN1 (6e-04 / 21-21 / 100) )
				(...) GATCCGAAACGAGAGCACGAGAAATTCAAGAGATTTCTCGTGCTCTCGTTTCAGA ( Text Claims non-targeting: !! STMN1 (0.072 / 52-55 / 100) )
				(...) GATCCGCAAAAGAGCGAAAAGTTCAAGAGATTTTCGCTCTTTTGCAGA ( Text Claims non-targeting: No clear target )
17897439	Ok	EGFR (60)
	26550235	DVL3 (8)
	0.544328	ERBB (7)
		DVL2 (6)
		ERK (6)
		DVL1 (5)
		EGF (5)
18299278	Close	CIAPIN1 (94)		(...) CCAAAGTCAGCTTGTGGAATTCAAGAGATTCCACAAGCTGACTTTGGTTTTT ( Text Claims targeting: CIAPIN1 (0.26 / 49-52 / 95) CDK5 (0.26 / 52-52 / 100) LINC01517 (1.0 / 45-52 / 100) ERICH5 (4.1 / 19-52 / 100) )
	25746840			(CIAPIN1) CGGAATTCATGGCAGATTTTGGGATCTC ( Text Claims targeting: CIAPIN1 (0.005 / 28-28 / 100) GPR155 (5.1 / 27-28 / 100) )
	0.475401			(CIAPIN1) GGTCGACCTAGGCATCAAGATTGCTATC ( Text Claims targeting: !! No clear target )
				(ACTIN) ATGATATCGCCGCGCTCGTC ( Text Claims targeting: ACTB (0.002 / 20-20 / 100) )
				(ACTIN) CGCTCGGTGAGGATCTTCA ( Text Claims targeting: LOC100130331 (0.006 / 19-19 / 100) POTEJ (0.006 / 19-19 / 100) POTEM (0.006 / 19-19 / 100) POTEI (0.006 / 19-19 / 100) ACTB (0.006 / 19-19 / 100) POTEE (0.006 / 19-19 / 100) POTEF (0.023 / 19-19 / 100) ACTC1 (1.4 / 19-19 / 95) ... )
18577219	Ok	miR-124 (14)		(miR-137) AGCTTGATCACAGAAATATTGCTAGCTGATACATATTATTGCATTTCATAAAACTA ( Text Claims targeting: KPNB1 (6e-21 / 56-56 / 100) SGMS2 (4.6 / 56-56 / 100) CDK6 (6e-21 / 55-56 / 100) )
	23911301	miR-137 (13)		(miR-137) CTAGTAGTTTTATGAAATGCAATAATATGTATCAGCTAGCAATATTTCTGTGATCACUTUT ( Text Claims targeting: CDK6 (2e-21 / 57-61 / 100) KPNB1 (2e-21 / 22-61 / 100) ADCY10P1 (0.32 / 59-61 / 95) )
	0.57069			(...) AGCTTGATCACAGAAATTAACGAAGCTGATACATATTATTGCAT ( Text Claims targeting: CDK6 (0.003 / 44-44 / 100) UMAD1 (0.003 / 42-44 / 100) )
				(...) CTAGTAGTTTTATGAAATGCAATAATATGTATCAGCTTCGTTAATTTCTGTGATCAC ( Text Claims targeting: KPNB1 (1e-09 / 22-57 / 100) CDK6 (1e-09 / 37-57 / 100) )
18698023	Ok	MAL2 (34)		(...) GCGGAAACTTGGAATCAAT ( Text Claims targeting: TPD52 (0.006 / 19-19 / 100) PCDHGA9 (0.006 / 18-19 / 100) )
	25746840	GAPDH (8)		(...) GGAGAAGTCTTGAATTCGG ( Text Claims targeting: TPD52 (0.006 / 19-19 / 100) CD84 (0.006 / 17-19 / 100) )
	0.54993	TBS (5)		(...) AAGAAAAGGTCGAAAACTT ( Text Claims targeting: TPD52 (0.006 / 19-19 / 100) )
		TPD52 (5)		(...) TCACAAGCCTCAAGACGAA ( Text Claims targeting: TPD52L1 (0.006 / 19-19 / 100) )
				(...) GCTAGAAGACGAAATTACA ( Text Claims targeting: TPD52L1 (0.006 / 19-19 / 100) )
				(...) GCAAGAAGTTCGGAGACAT ( Text Claims targeting: TPD52L1 (0.006 / 19-19 / 100) SCFD2 (0.006 / 19-19 / 100) FGF14 (1.4 / 18-19 / 100) )
				(GAPDH) TGGTTTACATGTTCCAATA ( Text Claims targeting: GAPDH (0.006 / 19-19 / 100) TM9SF3 (0.006 / 19-19 / 100) )
				(GAPDH) TAGCGACTAAACACATCAA ( Text Claims non-targeting: No hits found )
18798870	Very Close			(...) GAAGUUCGAUGAUGAGCUG ( Text Claims targeting: MCRS1 (0.006 / 19-19 / 100) )
	23911301			(...) CAGCUCAUCAUCGAACUUC ( Text Claims targeting: PPIE (0.006 / 19-19 / 100) MCRS1 (0.006 / 19-19 / 100) )
	0.439957			(...) AGGCTATTGCAGCCATCCAGAG ( Text Claims targeting: VASH1 (2e-04 / 22-22 / 100) MCRS1 (2e-04 / 22-22 / 100) )
				(...) CTGTGCAGCAGGTCCTGGAA ( Text Claims targeting: MCRS1 (0.002 / 20-20 / 100) MYO7B (0.47 / 20-20 / 100) INTS1 (1.9 / 20-20 / 100) TRIM71 (0.002 / 19-20 / 100) CHFR (0.47 / 18-20 / 100) SPTB (0.47 / 20-20 / 95) VILL (1.9 / 18-20 / 100) STARD8 (1.9 / 19-20 / 100) ... )
				(ATM) GGTATGCTATGAGGCTCCTGTTCTG ( Text Claims targeting: ATM (5e-06 / 25-25 / 100) RCOR1 (4.2 / 25-25 / 100) BCRP2 (4.2 / 25-25 / 100) BCR (4.2 / 25-25 / 100) IGSF10 (4.2 / 24-25 / 100) EIF5B (4.2 / 24-25 / 100) )
				(ATM) GTCGCCAAGGCTGGAATACAA ( Text Claims targeting: ATM (6e-04 / 21-21 / 100) NIPBL-AS1 (0.15 / 21-21 / 100) FGFR2 (0.15 / 17-21 / 100) LOC728485 (2.3 / 20-21 / 95) )
				(...) ACTAAGCGAGCACTGCCCAAC ( Text Claims targeting: TP53 (6e-04 / 21-21 / 100) )
				(...) CCTCATTCAGCTCTCGGAACATC ( Text Undetected claim: TP53 (5e-05 / 23-23 / 100) TAP1 (5e-05 / 21-23 / 100) )
				(ATR) TCGCCAGTGTATGCTACCAAAGTC ( Text Claims targeting: ATR (2e-05 / 24-24 / 100) )
				(ATR) AGTGGAACGGCAGTAAGCTGATCTA ( Text Claims targeting: ATR (5e-06 / 25-25 / 100) )
				(H) GGAGCGATGTCATTCTGCTGAG ( Text Claims targeting: CCNH (2e-04 / 22-22 / 100) MACROD2-AS1 (2e-04 / 20-22 / 100) TRIM33 (2.8 / 20-22 / 100) )
				(H) ACCAGGTCGTCATCAGTCCATTC ( Text Claims targeting: CCNH (5e-05 / 23-23 / 100) )
				(...) GAATGAATGCAGAAATCAGCGGTA ( Text Claims targeting: MKI67 (2e-05 / 24-24 / 100) )
				(...) GATCATGGATGACGCTGTGAGAA ( Text Claims targeting: MKI67 (5e-05 / 23-23 / 100) )
				(...) CGGCAATTGAAGCATAGCTACTACA ( Text Claims targeting: CCNG1 (5e-06 / 25-25 / 100) )
				(...) TGAGACCATCATGCTTATCTCGTG ( Text Claims targeting: CCNG1 (2e-05 / 24-24 / 100) )
				(E2F2) GTGTGGCTTAGCGCATGTGAA ( Text Claims targeting: E2F2 (6e-04 / 21-21 / 100) )
				(E2F2) GCCACCATGGTCACTGAGGA ( Text Claims targeting: E2F2 (0.002 / 20-20 / 100) ZNF440 (1.9 / 20-20 / 100) ZNF69 (1.9 / 20-20 / 100) EXD3 (7.3 / 18-20 / 94) )
				(...) AGCTTGCAACTGCCGACTCA ( Text Claims targeting: CCNG2 (0.002 / 20-20 / 100) )
				(...) TCGGCTAGGCATTTAGAAACCAAC ( Text Claims targeting: CCNG2 (2e-05 / 24-24 / 100) ZDBF2 (3.7 / 24-24 / 100) ZNF354C (0.94 / 23-24 / 100) TXNDC11 (0.94 / 23-24 / 100) )
				(BRCA1) GCAGTTCTCAAATGTTGGAGTGGA ( Text Claims targeting: BRCA1 (2e-05 / 24-24 / 100) )
				(BRCA1) CCATGCCCAGGTTTCAAGTTTC ( Text Claims targeting: BRCA1 (2e-04 / 22-22 / 100) )
				(ANAPC2) GCAACGTGGAGCTGCTGAAG ( Text Claims targeting: ANAPC2 (0.002 / 20-20 / 100) DGAT2L6 (1.9 / 20-20 / 100) LIN7B (1.9 / 20-20 / 100) DVL2 (1.9 / 19-20 / 100) SPEF2 (7.3 / 19-20 / 94) )
				(...) ACGCCCTGCTCTACGAT ( Text Claims targeting: MCRS1 (0.060 / 17-17 / 100) GPR137C (0.060 / 15-17 / 100) )
				(...) TCATGCCTGTGATGCTGTC ( Text Claims targeting: MCRS1 (0.006 / 19-19 / 100) VPS52 (1.4 / 19-19 / 100) TPO (1.4 / 19-19 / 95) )
				(GAPDH) AGGTCCACCACTGACACGTT ( Text Claims targeting: GAPDH (0.002 / 20-20 / 100) NACC1 (0.002 / 19-20 / 100) IGFBP2 (1.9 / 19-20 / 100) PTGDS (1.9 / 18-20 / 100) )
				(GAPDH) GCCTCAAGATCATCAGCAAT ( Text Claims targeting: GAPDH (0.002 / 20-20 / 100) DPP4 (0.002 / 20-20 / 100) PKLR (0.47 / 19-20 / 100) DNAH3 (0.47 / 19-20 / 100) )
				(...) CGGCCAGAACTCACTGGACA ( Text Undetected claim: ANAPC2 (0.002 / 20-20 / 100) )
				(ANAPC4) AGTGCTATTCCCACCCGTACCA ( Text Claims targeting: ANAPC4 (2e-04 / 22-22 / 100) )
				(ANAPC4) CTCATCGAGCTCCCATTCATCA ( Text Claims targeting: ANAPC4 (2e-04 / 22-22 / 100) )
				(ANAPC5) AGGATTGCCCAGGAGTCCAAC ( Text Claims targeting: ANAPC5 (6e-04 / 21-21 / 100) )
				(ANAPC5) CTTCACAGAATGCTCCAGCAGAAC ( Text Claims targeting: ANAPC5 (2e-05 / 24-24 / 100) MNX1-AS1 (2e-05 / 24-24 / 95) )
				(ACTIN) ATCATGTTTGAGACCTTCAACA ( Text Claims targeting: POTEJ (2e-04 / 22-22 / 100) KANTR (2e-04 / 22-22 / 100) POTEI (2e-04 / 22-22 / 100) POTEM (2e-04 / 22-22 / 100) POTEF (2e-04 / 22-22 / 100) ACTB (2e-04 / 22-22 / 100) POTEE (2e-04 / 22-22 / 100) ACTG1 (0.011 / 22-22 / 100) ... )
				(ACTIN) CATCTCTTGCTCGAAGTCCA ( Text Claims targeting: ACTB (0.002 / 20-20 / 100) POTEJ (0.47 / 20-20 / 95) KANTR (0.47 / 20-20 / 95) POTEI (0.47 / 20-20 / 95) POTEM (0.47 / 20-20 / 95) POTEF (0.47 / 20-20 / 95) POTEE (0.47 / 20-20 / 95) ACTG1 (0.47 / 20-20 / 95) ... )
				(...) GATCCGCAGCTCATCATCGAACTTCTTCAAGAGAGAAGTTCGATGATGAGCTGTTTTTTGGAAA ( Text Undetected claim: PPIE (0.001 / 28-64 / 100) MCRS1 (0.001 / 28-64 / 100) )
				(...) GATCCGACTTCATAAGGCGCATGCACTTCAAGAGAGTGCATGCGCCTTATGAAGTCTTTTTTGTCGACA ( Text Claims non-targeting: No clear target )
18802022	Ok	STIM1 (56)
	25169742	TRPC1 (36)
	0.575491	TRPC5 (7)
19107116	Ok	STIM1 (86)		(...) gatccGGGAAGACCTCAATTACCATTCAAGAGATGGTAATTGAGGTCTTCCCTTTTTTACGCGTg ( Text Undetected claim: STIM1 (0.006 / 53-65 / 100) )
	25262828	CPA (5)		(...) GGGAAGACCUCAAUUACCAtt ( Text Undetected claim: MGEA5 (0.002 / 21-21 / 95) STIM1 (0.002 / 20-21 / 100) )
	0.55559	TRPC1 (5)		(...) TCTTGTGGAAAGGACGAGGA ( Text Claims targeting: !! No clear target )
				(...) ATCAAACGAGTTGGTGCTCA ( Text Claims targeting: !! No clear target )
19123943	Ok	BAX (22)		(GAPDH) AGGATGGCAGTGTCTGGAAC ( Text Claims targeting: NR1I2 (0.002 / 20-20 / 100) SLC9A3R2 (0.002 / 19-20 / 95) NCF2 (7.3 / 19-20 / 94) )
	26902787	NOS (19)		(GAPDH) CACCATCCTGGTGGAACTCT ( Text Claims targeting: NOS2 (0.002 / 20-20 / 100) NXPH3 (1.9 / 20-20 / 100) TMCC1 (1.9 / 18-20 / 100) )
	0.51282	CYP3A4 (8)		(...) GTTACCAGCTAGCCAAAGTC ( Text Claims targeting: NOS3 (0.002 / 20-20 / 100) )
				(...) GAAGAAAGCAACCAGAGTCAG ( Text Claims targeting: NOS1 (6e-04 / 21-21 / 100) CLEC12A (2.3 / 19-21 / 95) CRIM1 (9.2 / 19-21 / 94) )
				(...) CCGCAGTCAGATCCTAGC ( Text Claims targeting: TP53 (0.023 / 18-18 / 100) )
				(...) GCGATGGAACTTCGACTTTG ( Text Claims targeting: CDKN1A (0.002 / 20-20 / 100) )
				(...) GGGGACGAACTGGACAGTAA ( Text Claims targeting: BAX (0.002 / 20-20 / 100) AMMECR1 (7.3 / 18-20 / 94) )
				(...) GACCTCAACGCACAGTACGA ( Text Claims targeting: BBC3 (0.002 / 20-20 / 100) )
				(...) GGCTTCATCCAATGGACTGCATAAAT ( Text Claims targeting: CYP3A4 (1e-06 / 26-26 / 100) CYP3A7 (1e-06 / 26-26 / 92) CYP3A7-CYP3A51P (0.075 / 26-26 / 92) PSMC2 (4.6 / 25-26 / 96) )
				(...) TTGACTTCCCCGAATTTTTGACT ( Text Claims targeting: CALM1 (5e-05 / 23-23 / 100) )
				(...) GGACTTCGAGCAAGAGATGG ( Text Claims targeting: ACTB (0.002 / 20-20 / 100) ACTG1P20 (0.47 / 20-20 / 95) POTEJ (0.47 / 20-20 / 95) KANTR (0.47 / 20-20 / 95) POTEI (0.47 / 20-20 / 95) POTEM (0.47 / 20-20 / 95) POTEF (0.47 / 20-20 / 95) POTEE (0.47 / 20-20 / 95) ... )
				(...) GGCCTCCAAGGAGTAA ( Text Claims targeting: GAPDH (0.24 / 16-16 / 100) OTOG (0.24 / 15-16 / 100) )
				(...) AGGGAGATCTGGTCCTCGAT ( Text Claims targeting: NR1I2 (0.002 / 20-20 / 100) PHF19 (0.002 / 20-20 / 94) )
				(...) TCCAGGATACCTTGGACCAG ( Text Claims targeting: NOS2 (0.002 / 20-20 / 100) SCAMP4 (1.9 / 20-20 / 95) )
				(...) GACAGGAAATAGTTGACCATCTC ( Text Claims targeting: NOS3 (5e-05 / 23-23 / 100) )
				(...) GTCCAAATCTCTGTCCACCT ( Text Claims targeting: NOS1 (0.002 / 20-20 / 100) NDUFB2-AS1 (1.9 / 20-20 / 100) MYNN (0.002 / 18-20 / 100) IPMK (1.9 / 19-20 / 100) OR4F17 (7.3 / 18-20 / 94) OR4F5 (7.3 / 18-20 / 94) OR4F4 (7.3 / 18-20 / 94) )
				(...) AATCATCCATTGCTTGGGACG ( Text Claims targeting: TP53 (6e-04 / 21-21 / 100) )
				(...) CAGGTCCACATGGTCTTCCT ( Text Claims targeting: CDKN1A (0.002 / 20-20 / 100) )
				(...) CAGTTGAAGTTGCCGTCAGA ( Text Claims targeting: BAX (0.002 / 20-20 / 100) MMP24 (0.002 / 18-20 / 100) RTL1 (0.47 / 19-20 / 100) DIS3L2 (0.47 / 19-20 / 100) LDHD (7.3 / 18-20 / 94) )
				(...) CTAATTGGGCTCCATCTCG ( Text Claims targeting: BBC3 (0.006 / 19-19 / 100) ARID5B (0.006 / 19-19 / 100) TAF1A (1.4 / 19-19 / 100) )
				(...) TCCCAAGTATAACACTCTACACAGACAA ( Text Claims targeting: CYP3A4 (9e-08 / 28-28 / 100) CYP3A7-CYP3A51P (9e-08 / 27-28 / 100) CYP3A7 (0.005 / 26-28 / 96) )
				(...) CTGCACTGATATAACCATTGCCA ( Text Claims targeting: CALM1 (5e-05 / 23-23 / 100) )
				(...) AGGAAGGAAGGCTGGAAGAG ( Text Claims targeting: ACTB (0.002 / 20-20 / 100) ACTG2 (0.12 / 20-20 / 100) ACTG1 (0.12 / 17-20 / 100) ACTG1P20 (0.12 / 17-20 / 100) AAK1 (0.12 / 19-20 / 100) ACTG1P4 (0.12 / 17-20 / 100) POTEJ (0.47 / 20-20 / 95) POTEF (0.47 / 20-20 / 95) ... )
				(...) AGGGGAGATTCAGTGTGGTG ( Text Claims targeting: GAPDH (0.002 / 20-20 / 100) SLIT1 (1.9 / 18-20 / 100) )
				(...) GGCCACTGGCTATCACTTC ( Text Claims targeting: NR1I2 (0.006 / 19-19 / 100) VDR (5.5 / 19-19 / 94) )
				(...) AAACCACTGGATGGAGAATATTT ( Text Claims targeting: TP53 (5e-05 / 23-23 / 100) )
				(...) AATTCTCCGAACGTGTCACGT ( Text Claims non-targeting (known seq): ( # Seq Eb # ) No clear target )
19201387	Ok	TPD52 (21)		(...) AAGGTCTGCTGAAGACAGAGC ( Text Claims targeting: ZNF483 (2.3 / 21-21 / 100) FAM109B (2.3 / 20-21 / 100) )
	23911301	APC (5)		(...) TGTGGAATTCAGGACTTCTC ( Text Claims targeting: ELF2 (1.9 / 19-20 / 100) )
	0.5381
19266599	Ok	GAPDH (8)		(...) GGAGAGCTGCAACCTGTTTGT ( Text Undetected claim: MMP2 (6e-04 / 21-21 / 100) )
	25746840			(...) ACAAACAGGTTGCAGCTCTCC ( Text Undetected claim: MMP2 (6e-04 / 21-21 / 100) NOP9 (6e-04 / 21-21 / 100) PER1 (2.3 / 21-21 / 100) )
	0.514276			(...) GCTCCACCACCTACAACTTTG ( Text Undetected claim: MMP2 (6e-04 / 21-21 / 100) NFE2 (9.2 / 19-21 / 94) )
				(...) CAAAGTTGTAGGTGGTGGAGC ( Text Undetected claim: MMP2 (6e-04 / 21-21 / 100) PRRC2A (6e-04 / 20-21 / 100) PTPRS (9.2 / 21-21 / 94) NFE2 (9.2 / 20-21 / 94) )
				(...) GCAAACAGGACATTGTATTTG ( Text Undetected claim: MMP2 (6e-04 / 21-21 / 100) )
				(...) CAAATACAATGTCCTGTTTGC ( Text Undetected claim: MMP2 (6e-04 / 21-21 / 100) TEX9 (6e-04 / 20-21 / 100) )
				(...) GGAGATACAATGAGGTGAAGA ( Text Undetected claim: MMP2 (6e-04 / 21-21 / 100) GOLGA2P5 (6e-04 / 21-21 / 100) )
				(...) TCTTCACCTCATTGTATCTCC ( Text Undetected claim: MMP2 (6e-04 / 21-21 / 100) ST6GALNAC5 (2.3 / 20-21 / 100) DTX4 (2.3 / 21-21 / 94) )
				(...) GTTCTCCGAACGTGTCACGT ( Text Claims non-targeting: No clear target )
				(...) ACGTGACACGTTCGGAGAAT ( Text Undetected claim: No clear target )
				(...) TGATCTTGACCAGAATACCA ( Text Claims targeting: MMP2 (0.002 / 20-20 / 100) FGF13 (0.002 / 20-20 / 100) )
				(...) TGCCATACTTCTTGTCGCGGT ( Text Claims targeting: MMP2 (0.002 / 21-21 / 100) )
				(...) CCATGGAGAAGGCCGGGG ( Text Claims targeting: NLRP12 (1.4 / 16-18 / 100) GAPDH (5.5 / 18-18 / 94) )
				(...) CAAAGTTGTCATGGATGACC ( Text Claims targeting: GAPDH (0.002 / 20-20 / 100) IL19 (0.47 / 19-20 / 100) )
19321179	Ok	ERK (17)
	24842331
	0.547456
19549704	Ok	ERK (34)
	25746840	NAC (27)
	0.543822
19564402	Ok	NES (21)		(...) UGUGGUGAAUUGCUUAUAC ( Text Undetected claim: XPO1 (0.006 / 19-19 / 100) )
	23911301	SDS (5)		(...) GAAUGGUGCUAUCCUUCAA ( Text Undetected claim: NMD3 (0.006 / 19-19 / 100) )
	0.557327			(...) GGAUCUUGGAUAUGUUUAA ( Text Undetected claim: RIOK2 (0.006 / 19-19 / 100) F2R (1.4 / 19-19 / 100) )
				(SDS) CCTCGCCCTCCGGGCTCCGTTAATGATC ( Text Claims targeting: RNA45S5 (9e-08 / 28-28 / 100) )
				(...) CCTCGCCCTCCGGGCTCCGTTAATGATC ( Text Undetected claim: RNA45S5 (9e-08 / 28-28 / 100) )
19706509	Ok	Nob1 (99)
	23911301
	0.596292
19755388	Close			(SLC39A4) ATGTCAGGAGCGGGTCTTGC ( Text Claims targeting: SLC39A4 (0.002 / 20-20 / 100) AGPAT4 (0.002 / 18-20 / 100) )
	25169742			(SLC39A4) GCTGCTGTGCTGCTGGAAC ( Text Claims targeting: SLC39A4 (0.006 / 19-19 / 100) LLGL1 (1.4 / 18-19 / 100) LOC105370697 (1.4 / 18-19 / 100) HIPK2 (1.4 / 18-19 / 100) )
	0.490682			(...) ACGTAGCACTCTGCGACATGGTCAGGATG ( Text Undetected claim: SLC39A4 (0.006 / 20-29 / 100) BHLHA15 (5.6 / 29-29 / 100) LOC100507437 (5.6 / 29-29 / 100) )
19893492	Ok			(...) TTGCACAGAAATCTC ( Text Undetected claim: No clear target )
	23911301
	0.591226
19920201	Ok	EGFR (29)		(...) GCCAAGUCGGCAGUUUGUAAAGGAC ( Text Undetected claim: IL13 (5e-06 / 25-25 / 100) SEC61G (5e-06 / 25-25 / 100) TRAPPC13 (4.2 / 25-25 / 100) )
	23911301			(...) GUCCUUUACAAACUGCCGACUUGGC ( Text Undetected claim: SEC61G (5e-06 / 25-25 / 100) )
	0.5333
19942713	Ok	PPT (11)		(...) gggagtagctttgtggaaact ( Text Claims targeting: THEMIS2 (6e-04 / 21-21 / 100) )
	22901129	KRT8 (6)		(...) cacctgagcttctctatgaat ( Text Claims targeting: THEMIS2 (6e-04 / 21-21 / 100) KIF5A (2.3 / 19-21 / 100) IKZF2 (2.3 / 19-21 / 100) )
	0.522949			(...) gtagcaccaagcctgatagat ( Text Claims targeting: THEMIS2 (6e-04 / 21-21 / 100) ZC3H12C (6e-04 / 19-21 / 95) )
				(...) ggaatctcattcgatgcatac ( Text Claims non-targeting: No clear target )
				(...) TCGAGGGCTCCATCTATGA ( Text Claims targeting: THEMIS2 (0.006 / 19-19 / 100) )
				(...) GAAGTAGCCCTGGAAGTTGG ( Text Claims targeting: THEMIS2 (0.002 / 20-20 / 100) )
				(...) AACTTGCATGATCTTGTCAAACA ( Text Claims targeting: PGR (5e-05 / 23-23 / 100) OTOF (5e-05 / 23-23 / 100) ZNF541 (0.82 / 23-23 / 100) )
				(...) CACCATCCCTGCCAATATCT ( Text Claims targeting: PGR (0.002 / 20-20 / 100) )
				(...) TGATGAAAGGTGGGATACGA ( Text Claims targeting: ESR1 (0.002 / 20-20 / 100) )
				(...) AAGGTTGGCAGCTCTCATGT ( Text Claims targeting: ADCY7 (0.002 / 20-20 / 100) ESR1 (0.002 / 20-20 / 100) MFAP2 (7.3 / 19-20 / 94) ALDH1L1 (7.3 / 19-20 / 94) )
				(...) GGCATGCGAGTAACAAGGGC ( Text Claims targeting: ESR2 (0.002 / 20-20 / 100) )
				(...) GGGAGCCCTCTTTGCTTTT ( Text Claims targeting: ESR2 (0.006 / 19-19 / 100) COLCA1 (1.4 / 19-19 / 100) ASB15 (1.4 / 18-19 / 100) CEP120 (5.5 / 18-19 / 94) )
				(...) TTCTGCCCTCGCATGC ( Text Claims targeting: ESR2 (0.24 / 16-16 / 100) )
				(...) CGTACCTCGCATGCCTGA ( Text Claims targeting: ESR2 (1.4 / 18-18 / 100) )
				(...) AGAATCCGAAGGGAAAGGAA ( Text Claims targeting: FOS (0.002 / 20-20 / 100) )
				(...) CTTCTCCTTCAGCAGGTTGG ( Text Claims targeting: FOS (0.002 / 20-20 / 100) MEN1 (0.12 / 20-20 / 100) MAPK3 (1.9 / 20-20 / 100) TRAF3 (0.12 / 19-20 / 100) WNT7B (0.12 / 17-20 / 100) LMOD1 (1.9 / 20-20 / 95) ZBTB39 (1.9 / 19-20 / 100) C14orf177 (7.3 / 18-20 / 94) ... )
				(...) CTGGAGGTCTGCGAGGAA ( Text Claims targeting: CCND1 (0.023 / 18-18 / 100) CCND2 (1.4 / 18-18 / 94) THRA (1.4 / 17-18 / 100) )
				(...) GGGGATGGTCTCCTTCATCT ( Text Claims targeting: CCND1 (0.002 / 20-20 / 100) SEL1L2 (1.9 / 20-20 / 100) KLRG1 (1.9 / 19-20 / 100) DDX27 (7.3 / 20-20 / 94) )
				(...) GCATGACAGATTTCTACCACTCC ( Text Claims targeting: CDKN1A (5e-05 / 23-23 / 100) WDR41 (3.3 / 23-23 / 100) LOC101926943 (5e-05 / 22-23 / 100) )
				(...) AAGATGTAGAGCGGGCCTTT ( Text Claims targeting: CDKN1A (0.002 / 20-20 / 100) SEPHS1 (0.002 / 18-20 / 94) ZNF138 (7.3 / 18-20 / 94) )
				(...) AGGCAGCTATATGAAGAGGAGAT ( Text Claims targeting: KRT8 (5e-05 / 23-23 / 100) beta (3.3 / 23-23 / 100) KRT8P41 (5e-05 / 20-23 / 100) )
				(...) GCAATGATGCTGTCCATGTC ( Text Claims targeting: AKAP13 (0.002 / 20-20 / 100) KRT8 (0.002 / 20-20 / 100) KRT8P41 (0.12 / 20-20 / 100) KRT86 (1.9 / 19-20 / 95) KRT81 (1.9 / 19-20 / 95) )
				(...) CGAGTGCCCTGAGAACTACC ( Text Claims targeting: STAB1 (0.002 / 20-20 / 100) FBLN1 (0.002 / 20-20 / 100) )
				(...) GATGTTGGTGGGGAAAGAGA ( Text Claims targeting: FBLN1 (0.002 / 20-20 / 100) MLKL (1.9 / 20-20 / 100) )
				(...) AACTGCACCCACTCCTGTGT ( Text Claims targeting: ERBB2 (0.002 / 20-20 / 100) CEBPE (1.9 / 20-20 / 100) XRRA1 (1.9 / 19-20 / 100) )
				(...) TGATGAGGATCCCAAAGACC ( Text Claims targeting: ERBB2 (0.002 / 20-20 / 100) SPATA18 (0.002 / 18-20 / 100) LOC101928464 (1.9 / 19-20 / 100) )
				(...) GGCCCAGACAGAGACGTGTA ( Text Claims targeting: TFF1 (0.002 / 20-20 / 100) NDOR1 (1.9 / 18-20 / 100) )
				(...) GGGACGTCGATGGTATTAGG ( Text Claims targeting: TFF1 (0.002 / 20-20 / 100) )
20023691	Ok	SMO (44)		(SMO) AGCGGATCAAGAAGAGCAA ( Text Claims targeting: SMO (0.006 / 19-19 / 100) RNF217 (1.4 / 19-19 / 100) PLEKHO2 (1.4 / 18-19 / 100) )
	22901129			(SMO) ATCGCTACCCTGCTGTTAT ( Text Claims targeting: SMO (0.006 / 19-19 / 100) PDK3 (1.4 / 18-19 / 100) )
	0.509195			(SMO) CTCTGTCCTGCGTCATCAT ( Text Claims targeting: SMO (0.006 / 19-19 / 100) )
				(SMO) CTGTGGCAATCCTTGCTGT ( Text Claims targeting: SMO (0.006 / 19-19 / 100) )
				(On) CCCAAGCTTATGGCCGCTGCCCGCCC ( Text Claims targeting: SMO (0.30 / 26-26 / 100) ZNF623 (4.6 / 26-26 / 100) FBRS (4.6 / 25-26 / 100) C9orf129 (4.6 / 25-26 / 100) )
				(On) GGCGACCGGTGGGAAGTCCGAGTCTGCATCCATGAG ( Text Claims targeting: SMO (4e-05 / 36-36 / 100) )
				(SMO) GGCTGCTGAGTGAGAAG ( Text Claims targeting: SMO (0.060 / 17-17 / 100) KLHL5 (0.24 / 17-17 / 100) BCL2L13 (0.24 / 17-17 / 100) WHSC1 (0.93 / 17-17 / 100) ACADL (0.93 / 16-17 / 100) MLN (0.93 / 15-17 / 100) LOC728095 (0.93 / 15-17 / 100) )
				(SMO) CTGGTTGAAGAAGTCGTAGAAG ( Text Claims targeting: SMO (2e-04 / 22-22 / 100) )
				(GAPDH) GGCGGCACCACCATGTACCCT ( Text Claims targeting: POTEJ (6e-04 / 21-21 / 100) POTEI (6e-04 / 21-21 / 100) ACTB (6e-04 / 21-21 / 100) POTEF (6e-04 / 21-21 / 100) POTEE (6e-04 / 21-21 / 100) POTEM (0.002 / 21-21 / 100) ACTG2 (0.038 / 21-21 / 100) LOC644936 (0.038 / 21-21 / 100) ... )
				(GAPDH) AGGGGCCGGACTCGTCATACT ( Text Claims targeting: ACTB (6e-04 / 21-21 / 100) ACTG1P20 (0.15 / 21-21 / 95) )
20394835	Close	GAPDH (6)	SNB-19 (30)	(...) TTAGGG ( Seq. not correctly extracted (Char/long/short) )
	23911301	PTEN (6)		(...) GGCACTGTTCAGCGTGCTCTT ( Text Undetected claim: PBX4 (0.010 / 20-21 / 100) TERT (0.010 / 19-21 / 100) )
	0.486242	PCNA (5)		(...) CCGTCGACGCGTACTTGGTTT ( Text Claims non-targeting: No hits found )
				(...) TTGATATCCG ( Seq. not correctly extracted (Char/long/short) )
				(...) GTACGGTGGGAGGTCTATAT ( Text Claims targeting: !! No clear target )
				(...) TAGAAGGCACAGTCGAGG ( Text Claims targeting: !! No hits found )
				(...) CACCAAGAAGTTCATCTCC ( Text Claims targeting: TERT (0.006 / 19-19 / 100) PUS7L (5.5 / 15-19 / 100) ERVMER34-1 (5.5 / 19-19 / 94) HERC2P9 (5.5 / 18-19 / 94) HERC2P2 (5.5 / 18-19 / 94) )
				(...) CAAGTGCTGTCTGATTCC ( Text Claims targeting: TERT (0.023 / 18-18 / 100) )
				(GAPDH) CCACCCATGGCAAATTCC ( Text Claims targeting: GAPDH (0.023 / 18-18 / 100) )
				(GAPDH) CAGGAGGCATTGCTGATGAT ( Text Claims targeting: GAPDH (0.002 / 20-20 / 100) CYP2U1 (1.9 / 20-20 / 100) SF3B2 (7.3 / 18-20 / 94) CDC42EP3 (7.3 / 18-20 / 94) )
20453830	Ok	Nob1 (42)
	23911301
	0.588186
20525379	Ok	AGR2 (193)
	25746840
	0.519831
20531280	Close	NSBP1 (71)		(...) CACAGCCTTTCTTTAGCATTTCAAGAGAATGCTAAAGAAAGGCTGTG ( Text Undetected claim: HMGN5 (0.014 / 20-47 / 100) FSIP2 (0.89 / 47-47 / 95) )
	21287298	GAPDH (5)		(...) CACAGCCTTTCTTTAGCATTCTCTTGAAATGCTAAAGAAAGGCTGTG ( Text Undetected claim: HMGN5 (0.014 / 20-47 / 100) FSIP2 (0.89 / 21-47 / 95) )
	0.475252			(...) TTCTCCGAACGTGTCACGTTTCAAGAGA ( Text Undetected claim: No hits found )
				(NSBP1) GCAGTCAGGCAGTGACTGCCTTCG ( Text Claims targeting: HMGN5 (2e-05 / 24-24 / 100) SLC6A6 (0.94 / 22-24 / 100) KLHL9 (0.94 / 23-24 / 100) ALG13 (3.7 / 23-24 / 100) )
				(NSBP1) CCCTTTTCTGTGGCATCTTC ( Text Claims targeting: HMGN5 (0.002 / 20-20 / 100) AGFG1 (1.9 / 20-20 / 100) WHSC1 (0.030 / 19-20 / 100) THRB (0.030 / 18-20 / 100) ABL2 (0.47 / 19-20 / 100) ARHGAP20 (0.47 / 19-20 / 100) DYTN (1.9 / 19-20 / 100) LANCL2 (1.9 / 20-20 / 95) ... )
				(...) CAGTTGTTGAAGAAGACTACAAT ( Text Claims targeting: HMGN5 (5e-05 / 23-23 / 100) SYNE2 (0.053 / 18-23 / 100) )
				(GAPDH) CAGTCAGCCGCATCTTCTTTT ( Text Claims targeting: GAPDH (6e-04 / 21-21 / 100) TIGD5 (6e-04 / 19-21 / 100) SLC8A2 (2.3 / 19-21 / 100) TPM3 (9.2 / 20-21 / 94) )
				(GAPDH) GTGACCAGGCGCCCAATAC ( Text Claims targeting: GAPDH (0.006 / 19-19 / 100) SERPINH1 (0.006 / 17-19 / 100) )
				(...) CGTCGCCAGCCGAGCCACA ( Text Claims targeting: GAPDH (0.006 / 19-19 / 100) ITPRIP (1.4 / 18-19 / 100) )
				(...) GGGAGGATTGTGGCCTTCTT ( Text Claims targeting: BCL2 (0.002 / 20-20 / 100) LINC00547 (0.002 / 20-20 / 95) HELZ (7.3 / 20-20 / 94) SLC38A7 (7.3 / 19-20 / 94) PRB2 (7.3 / 20-20 / 94) PRB1 (7.3 / 20-20 / 94) )
				(...) TCATCCACAGGGCGATGTT ( Text Claims targeting: BCL2 (0.006 / 19-19 / 100) TMEM63C (0.006 / 19-19 / 100) )
				(...) TCAACCGGGAGATGTCGCCCC ( Text Claims targeting: BCL2 (6e-04 / 21-21 / 100) )
				(...) AGCCTGTTAAAGAAGAAAAACTTTCG ( Text Claims targeting: CCNB1 (1e-06 / 26-26 / 100) CAST (4.6 / 22-26 / 100) DPP6 (4.6 / 26-26 / 100) SSU72 (0.019 / 24-26 / 100) USP53 (1.2 / 24-26 / 100) ABCA5 (4.6 / 25-26 / 100) DDX20 (4.6 / 24-26 / 100) )
				(...) ATTACATCAGAGAAAGCCTGACACA ( Text Claims targeting: CCNB1 (5e-06 / 25-25 / 100) CLCN3 (4.2 / 25-25 / 100) OSBPL8 (4.2 / 23-25 / 100) )
				(...) ATACTGCCTCTCCAAGCCCAATGGAAAC ( Text Claims targeting: CCNB1 (9e-08 / 28-28 / 100) )
20661471	Ok	GAPDH (11)		(...) TTGTTTAC ( Seq. not correctly extracted (Char/long/short) )
	23911301			(pGL3) GACTGTAAACAAAAC ( Text Claims targeting: !! No clear target )
	0.507476			(...) TTGTTTACAA ( Seq. not correctly extracted (Char/long/short) )
				(...) TTGTGCGCTA ( Seq. not correctly extracted (Char/long/short) )
				(on) aaaGAGCTCCCCACTTTGCAGAAGGATG ( Text Claims targeting: AQP1 (1.3 / 26-28 / 100) TEX10 (5.1 / 27-28 / 100) )
20805979	Ok	SPARC (33)		(...) CGGGTTATTGCTGACAGACGC ( Text Claims targeting: ENPP6 (9.2 / 20-21 / 94) )
	23911301	ANG (30)		(...) CAACCTCTCCAGCGACAGG ( Text Claims targeting: RNA45S5 (0.006 / 19-19 / 100) PPP1R18 (5.5 / 18-19 / 94) )
	0.534896	VEGF (17)		(ACTIN) TGGGTGTGATGGTTGGCATGG ( Text Claims targeting: KANTR (0.59 / 21-21 / 95) )
		FKHR (14)		(ACTIN) TAAGAAAGATGGCTGGAAGAGGG ( Text Claims targeting: WWC1 (3.3 / 23-23 / 100) FBXO25 (0.82 / 21-23 / 100) DKC1 (0.82 / 23-23 / 95) )
		GAPDH (7)
		SDS (5)
		BAD (5)
20809980	Ok
	25169742
	0.548877
20846453	Ok	MAL2 (79)
	25746840	TPD52 (71)
	0.609988
20923822	Ok	C13orf34 (8)
	23911301	MAF (7)
	0.576448	TPD52 (6)
		TP53 (5)
20934433	Ok	Nob1 (59)
	21573803
	0.609448
20946871	Ok	TPD52 (6)		(...) GTCGGTCGACCCACCATGGGCTACCCATACGACGTCC ( Text Undetected claim: No clear target )
	24842331	LAMP1 (6)		(...) GCGATATCGATGATGATGCACGTGTAG ( Text Undetected claim: MED7 (5.1 / 26-27 / 100) )
	0.567993
20949568	Ok	MYC (78)
	23911301	FLT4 (29)
	0.573329	MAX (12)
		KDR (10)
		TPD52 (7)
21181198	Ok	DFNB89 (18)
	23911301	PLEKHG4 (6)
	0.629409	SMPD3 (5)
21283762	Ok	Nob1 (27)		(...) GATCGAGGCGCCATGGGAAAGGCTG ( Text Undetected claim: No clear target )
	23911301	MBP (5)		(...) TCAGACAAGCTTTCATGAAAAATGGATACCAAC ( Text Undetected claim: HTR1F (1.9 / 31-33 / 100) KIAA0391 (1.9 / 32-33 / 100) USP30 (1.9 / 32-33 / 100) )
	0.604718			(...) GATCGAGGCGCCATGGCCAGAGCAT ( Text Undetected claim: FAM229A (0.27 / 22-25 / 100) RCAN3 (1.1 / 23-25 / 100) GRAMD1B (4.2 / 24-25 / 100) PTPN14 (4.2 / 23-25 / 100) )
				(...) TCAGACGGATCCTCAGACGGATCC ( Text Undetected claim: No clear target )
				(...) GATCGAGGCGCCATGTCGAAGAAAT ( Text Undetected claim: ZBED8 (4.2 / 24-25 / 100) )
				(...) CTACTAGGATCCCTAAAATTTTAAGCTGCTTAGTGTATTG ( Text Undetected claim: XPR1 (0.68 / 24-40 / 100) )
				(...) GATCGAGGCGCCATGGCAGGTCATTC ( Text Undetected claim: ABT1 (4.6 / 24-26 / 100) )
				(...) TCAGACAAGCTTTTACATACCATTCCAAGGTAAC ( Text Undetected claim: No clear target )
				(...) GATCGAGCTAGCATGAAATTGGATACTTCTCATAT ( Text Undetected claim: MFAP3L (0.54 / 28-35 / 100) )
				(...) GATCGAGGCGCCATGAAATTGGATA ( Text Undetected claim: MFAP3L (4.2 / 25-25 / 100) CCIN (4.2 / 23-25 / 95) )
				(...) TCAGACGGATCCCTACTCTAGTATATAGTTTCC ( Text Undetected claim: No hits found )
				(...) GATCGAGCCGCCATGGTCGCTTTAATCTCTAAG ( Text Undetected claim: MIPOL1 (7.4 / 33-33 / 100) )
				(...) CTACTAGGATCCCTAAGCTTCAACTGGTTCAG ( Text Undetected claim: KIF26B (1.8 / 32-32 / 100) )
				(...) CCACCAGGCGCCTCTCAAGCTGTTAATGCC ( Text Undetected claim: ACTL7B (0.39 / 22-30 / 100) )
				(...) CCACCAAAGCTTTTATTTCAATGGGATGAAACG ( Text Undetected claim: MSTN (0.12 / 23-33 / 100) GRIA2 (7.4 / 32-33 / 100) )
				(...) GATCGAGGCGCCATGGCTCACGAAAACGTCTG ( Text Undetected claim: No clear target )
				(...) CTACTAGGATCCTTATCTGAATTTGTTGAAACCAATGTCG ( Text Undetected claim: No clear target )
21311599	Close	BMI-1 (115)		(...) TTCTCCGAACGTGTCACGT ( Text Claims non-targeting: No clear target )
	24842331			(BMI-1) TGGCTCGCATTCATTTTCTG ( Text Claims targeting: BMI1 (0.002 / 20-20 / 100) )
	0.441772			(BMI-1) CAGATTGGATCGGAAAGTA ( Text Claims targeting: COMMD3-BMI1 (0.006 / 19-19 / 100) BMI1 (0.006 / 19-19 / 100) CADM2 (5.5 / 18-19 / 94) )
				(...) AGTAGTGGTCTGGTCTTGTG ( Text Undetected claim: BMI1 (0.002 / 20-20 / 100) COMMD3-BMI1 (0.002 / 20-20 / 100) BZRAP1-AS1 (0.47 / 20-20 / 100) RAB36 (0.47 / 20-20 / 100) RNF43 (0.47 / 20-20 / 100) LOC105369187 (7.3 / 19-20 / 94) )
				(ACTIN) GGCGGCACCACCATGTACCCT ( Text Claims targeting: POTEE (6e-04 / 21-21 / 100) POTEI (6e-04 / 21-21 / 100) POTEF (6e-04 / 21-21 / 100) ACTB (6e-04 / 21-21 / 100) POTEJ (6e-04 / 21-21 / 100) POTEM (0.002 / 21-21 / 100) LOC644936 (0.038 / 21-21 / 100) ACTG2 (0.038 / 21-21 / 100) ... )
				(ACTIN) AGGGGCCGGACTCGTCATACT ( Text Claims targeting: ACTB (6e-04 / 21-21 / 100) ACTG1P20 (0.15 / 21-21 / 95) )
21327297	Ok	S100P (71)		(...) GACAGCACA ( Seq. not correctly extracted (Char/long/short) )
	25932170			(S100P) AACTCACTGAAGTCCACCTGGGCATCTCC ( Text Claims targeting: S100P (2e-08 / 29-29 / 100) ISCA2 (0.36 / 23-29 / 100) FAT2 (0.36 / 19-29 / 100) COL18A1 (1.4 / 28-29 / 100) PGBD2 (1.4 / 27-29 / 100) LINC01266 (5.6 / 28-29 / 100) LHX2 (5.6 / 28-29 / 100) RREB1 (5.6 / 28-29 / 100) ... )
	0.509271			(...) TGCGCTGCTGGTGCCAACCCTATTCT ( Text Claims targeting: !! No clear target )
				(S100P) ATGACGGAACTAGAGACAGCCATGGGC ( Text Claims targeting: S100P (4e-07 / 27-27 / 100) KIAA1671 (5.1 / 27-27 / 100) ARSD (5.1 / 26-27 / 100) )
				(S100P) GGAATCTGTGACATCTCCAGGGCATCA ( Text Claims targeting: S100P (4e-07 / 27-27 / 100) MRI1 (0.33 / 24-27 / 100) )
				(GAPDH) CCAGCCGAGCCACATCGCTC ( Text Claims targeting: GAPDH (0.002 / 20-20 / 100) )
				(GAPDH) ATGAGCCCCAGCCTTCTCCAT ( Text Claims targeting: GAPDH (6e-04 / 21-21 / 100) FBP1 (0.59 / 21-21 / 100) RAB43 (0.59 / 19-21 / 100) ISY1-RAB43 (0.59 / 19-21 / 100) TXNRD2 (2.3 / 20-21 / 100) ARHGAP23 (2.3 / 19-21 / 100) P2RX2 (2.3 / 20-21 / 100) GLI2 (2.3 / 20-21 / 95) ... )
21375766	Close	EGF (7)		(...) TaaTCACATTTGATTGACAGTCCAtcaagagTGGACTGTCAATCAAATGTGATTTTTTTTC ( Text Claims targeting: PTGS2 (3e-04 / 53-61 / 100) RLIM (5.1 / 61-61 / 100) CHST11 (5.1 / 60-61 / 100) KIAA0319 (5.1 / 60-61 / 100) ITPK1-AS1 (5.1 / 60-61 / 100) BCL11B (5.1 / 60-61 / 100) HOXC9 (5.1 / 59-61 / 100) )
	21573803			(...) TCGAGAAAAAAaaTCACATTTGATTGACAGTCCActcttgaTGGACTGTCAATCAAATGTGATTA ( Text Claims targeting: PTGS2 (4e-04 / 35-65 / 100) )
	0.484671			(...) TaaCCTTCTCTAACCTCTCCTATTtcaagagAATAGGAGAGGTTAGAGAAGGTTTTTTTTC ( Text Claims targeting: PTGS2 (0.005 / 24-61 / 100) SLC22A9 (5.1 / 60-61 / 100) TRIB2 (5.1 / 60-61 / 100) )
				(...) TCGAGAAAAAAaaCCTTCTCTAACCTCTCCTATTctcttgaAATAGGAGAGGTTAGAGAAGGTTA ( Text Claims targeting: PTGS2 (0.006 / 62-65 / 100) )
				(...) TCAGCTGGGGAGGGTGCTCC ( Text Undetected claim: VEGFB (0.002 / 20-20 / 100) C11orf71 (0.47 / 20-20 / 100) FAAP100 (1.9 / 19-20 / 100) PRSS53 (1.9 / 20-20 / 100) LOC101929723 (1.9 / 20-20 / 100) )
				(VEGFC) TGTTCTCTGCTCGCCGCTGC ( Text Claims targeting: VEGFC (0.002 / 20-20 / 100) CAMSAP3 (0.47 / 20-20 / 100) FEZF2 (0.47 / 20-20 / 100) )
				(VEGFC) TGCATAAGCCGTGGCCTCGC ( Text Claims targeting: VEGFC (0.002 / 20-20 / 100) )
				(EGF) TGCTCCTGTGGGATGCAGCA ( Text Claims targeting: XKR6 (0.002 / 20-20 / 100) EGF (0.002 / 20-20 / 100) SECTM1 (7.3 / 19-20 / 94) )
				(EGF) GGGGGTGGAGTAGAGTCAAGACAGT ( Text Claims targeting: EGF (5e-06 / 25-25 / 100) )
				(...) CCCCAGAAAACCCGAGCGAGT ( Text Claims targeting: FGF2 (6e-04 / 21-21 / 100) )
				(...) GGGCACCGCGTCCGCTAATC ( Text Claims targeting: FGF2 (0.002 / 20-20 / 100) )
21385902	Ok			(...) TGCTGTTTGCAAGTTCTCTTCTTAGCGTTTTGGCCACTGACTGACGCTAAGAAGAACTTG ( Text Undetected claim: TPD52 (0.005 / 26-60 / 100) MYH8 (0.005 / 30-60 / 100) )
	25169742			(...) CAAA ( Seq. not correctly extracted (Char/long/short) )
	0.523307			(...) CCTGTTTGCAAGTTCTTCTTAGCGTCAGTCAGTGGCCAAAACGCTAAGAAGAGAACTTGCAAAC ( Text Undetected claim: TPD52 (0.006 / 63-64 / 100) MYH8 (0.006 / 55-64 / 100) )
				(Stat3) GAAGCAGCAGAU ( Seq. not correctly extracted (Char/long/short) )
				(Stat3) GGAGCTT ( Seq. not correctly extracted (Char/long/short) )
				(CCA) UCTT ( Seq. not correctly extracted (Char/long/short) )
				(CCA) UGACUGAGU ( Seq. not correctly extracted (Char/long/short) )
				(ACC) UGAACCGTT ( Seq. not correctly extracted (Char/long/short) )
				(ACC) CGGUUCAGG ( Seq. not correctly extracted (Char/long/short) )
				(...) UCAGUCATC ( Seq. not correctly extracted (Char/long/short) )
21537492	Close	NPM1 (83)		(NPM1) AATGTCTGTACAG ( Seq. not correctly extracted (Char/long/short) )
	26844847			(NPM1) CCAACG ( Seq. not correctly extracted (Char/long/short) )
	0.475477			(ScaI) GATCCAATGTCTGTACAGCCAACGTTCAAGACGCGTTGGCTGTACAGACATTTTTTTGTCGAC ( Text Claims targeting: CLEC2D (0.005 / 54-63 / 100) NPM1 (0.005 / 54-63 / 100) SLC35E2 (0.005 / 57-63 / 100) )
				(ScaI) AGCTTGTCGACAAAAAAATGTCTGTACAGCCAACGCGTCTTGAACGTTGGCTGTACAGACATTG ( Text Claims targeting: CLEC2D (0.006 / 35-64 / 100) NPM1 (0.006 / 35-64 / 100) SLC35E2 (0.006 / 28-64 / 100) )
				(NPM1) ACTCCACCCTTTGCTTGGTTT ( Text Claims targeting: CLEC2D (6e-04 / 21-21 / 100) NPM1 (6e-04 / 21-21 / 100) CDC73 (2.3 / 21-21 / 100) SAP18 (6e-04 / 20-21 / 100) )
				(NPM1) TTTGTCTCCCCACCATTTCC ( Text Claims targeting: NPM1 (0.002 / 20-20 / 100) CLEC2D (0.002 / 20-20 / 100) RHBG (1.9 / 20-20 / 100) )
				(ACTIN) AGCGAGCATCCCCCAAAGTT ( Text Claims targeting: ACTB (0.002 / 20-20 / 100) LOC644936 (0.002 / 20-20 / 100) EXT2 (1.9 / 18-20 / 100) )
				(ACTIN) GGGCACGAAGGCTCATCATT ( Text Claims targeting: ACTB (0.002 / 20-20 / 100) )
21835981	Ok	Nob1 (13)
	23911301
	0.640368
21869593	Ok	GAPDH (12)		(...) CCGGCACTGACTCTGCCACCATAGTTTCAAGAGAACTATGGTGGCAGAGTCAGTGTTTTTG ( Text Undetected claim: E2F1 (0.005 / 25-61 / 100) AAK1 (5.1 / 60-61 / 100) )
	23911301			(...) AATTCAAAAACACTGACTCTGCCACCATAGTTCTCTTGAAACTATGGTGGCAGAGTCAGTG ( Text Undetected claim: E2F1 (0.005 / 61-61 / 100) )
	0.523319			(...) CCGGTTCTCCGAACGTGTCACGTTTCAAGAGAACGTGACACGTTCGGAGAATTTTTG ( Text Claims non-targeting: No hits found )
				(...) AATTCAAAAATTCTCCGAACGTGTCACGTTCTCTTGAAACGTGACACGTTCGGAGAA ( Text Undetected claim: No clear target )
				(...) ACCGGTCCGCAGGTATGCACGCGTGAATTC ( Text Undetected claim: No hits found )
21876174	Ok	STIM1 (152)
	23911301	EGF (25)
	0.541294	TRPC6 (7)
		VEGF (6)
21923915	Ok	MACC1 (90)		(...) GATCCCCTTCAAGAGATTTTTGGAAA ( Text Undetected claim: DLG1 (1.2 / 26-26 / 100) UBR3 (4.6 / 24-26 / 100) )
	25169742	MMP2 (8)		(...) AGCTTTTCCAAAAATCTCTTGAAGGG ( Text Undetected claim: DLG1 (0.005 / 20-26 / 100) SENP5 (0.005 / 25-26 / 100) LINC01625 (4.6 / 24-26 / 100) ATP2C1 (4.6 / 24-26 / 100) LINC00936 (4.6 / 25-26 / 100) )
	0.529697			(MACC1) AAAGACAGAAGGAGAAAGGAA ( Text Claims targeting: MACC1 (6e-04 / 21-21 / 100) ZNF266 (2.3 / 19-21 / 95) )
				(MACC1) AATCAACTGTCTGCTTCTAAC ( Text Claims targeting: MACC1 (6e-04 / 21-21 / 100) )
				(...) AATTATATGCCAGGACAGCTT ( Text Claims targeting: MACC1 (6e-04 / 21-21 / 100) ENTPD5 (2.3 / 21-21 / 100) ARHGAP20 (2.3 / 20-21 / 100) )
				(...) AACAGTTATCTATGCGACAGT ( Text Claims non-targeting: No hits found )
				(MACC1) CCTTCGTGGTAATAATGCTTCC ( Text Claims targeting: MACC1 (2e-04 / 22-22 / 100) )
				(MACC1) AGGGCTTCCATTGTATTGAGGT ( Text Claims targeting: MACC1 (2e-04 / 22-22 / 100) )
				(ACTIN) ACGCACC ( Seq. not correctly extracted (Char/long/short) )
				(ACTIN) CCAACTACAACTC ( Seq. not correctly extracted (Char/long/short) )
				(...) TCTCCTTAATGTCACGCACGA ( Text Claims targeting: ACTB (6e-04 / 21-21 / 100) BAIAP2 (0.15 / 17-21 / 100) )
21987623	Ok	MIA (32)		(Dkk3) CCCAAGCTTATGCAGCGGCTTGGGGC ( Text Claims targeting: DKK3 (0.30 / 26-26 / 100) )
	21287298	ERK (8)		(Dkk3) CGCGGATCCCTAAATCTCTTCCCCTCCCAGCAGT ( Text Claims targeting: DKK3 (9e-06 / 34-34 / 100) LIN7A (9e-06 / 22-34 / 100) EFCC1 (7.9 / 32-34 / 95) KCNQ4 (7.9 / 32-34 / 100) )
	0.53407	GAPDH (5)		(...) ACAGCCACAGCCTGGTGTA ( Text Claims targeting: DKK3 (0.006 / 19-19 / 100) )
				(...) CCTCCATGAAGCTGCCAAC ( Text Claims targeting: DKK3 (0.006 / 19-19 / 100) BCORP1 (0.006 / 17-19 / 100) EMILIN3 (1.4 / 17-19 / 100) FOXD4L5 (5.5 / 18-19 / 94) FOXD4L3 (5.5 / 18-19 / 94) FOXD4L6 (5.5 / 18-19 / 94) )
				(...) AAAATGGCAGTGCGTTTAG ( Text Claims targeting: CTNNB1 (0.006 / 19-19 / 100) )
				(...) TTTGAAGGCAGTCTGTCGTA ( Text Claims targeting: CTNNB1 (0.002 / 20-20 / 100) )
				(...) GCACCGTCAAGGCTGAGAAC ( Text Claims targeting: GAPDH (0.002 / 20-20 / 100) STPG1 (0.002 / 20-20 / 100) )
				(...) GCCTTCTCCATGGTGGTGAA ( Text Claims targeting: GAPDH (0.002 / 20-20 / 100) USP4 (0.002 / 20-20 / 100) FBXO31 (1.9 / 19-20 / 100) TBX15 (7.3 / 20-20 / 94) FAT4 (7.3 / 19-20 / 94) TRPM8 (7.3 / 20-20 / 94) ELAC2 (7.3 / 18-20 / 94) )
				(...) AAGGCAGAAGGAGCCACGAGTGC ( Text Claims targeting: DKK3 (5e-05 / 23-23 / 100) )
				(...) GGCCATTTTGGTGCAGTGACCCCA ( Text Claims targeting: DKK3 (2e-05 / 24-24 / 100) )
				(...) AAATCGTGCGTGACATTAA ( Text Claims targeting: ACTB (0.006 / 19-19 / 100) )
				(...) CTCGTCATACTCCTGCTTG ( Text Claims targeting: ACTB (0.006 / 19-19 / 100) ACTG1P20 (0.006 / 19-19 / 100) POTEE (1.4 / 19-19 / 100) PTPRU (1.4 / 19-19 / 100) POTEF (1.4 / 19-19 / 100) POTEM (1.4 / 19-19 / 100) POTEI (1.4 / 19-19 / 100) POTEJ (1.4 / 19-19 / 100) ... )
22004682	Ok	ERK (21)	HES (3)	(...) CAGCTTGCACAACCAGACAGAC ( Text Claims targeting: NOTCH1 (0.045 / 22-22 / 95) DUSP26 (0.71 / 21-22 / 95) CNOT6L (0.71 / 21-22 / 100) )
	23911301	GAPDH (13)		(...) ACGGAGTACGGCCCATGTT ( Text Claims targeting: !! No clear target )
	0.542146			(...) AACTGTCAGACCCTGGTGAAC ( Text Claims targeting: OR5AU1 (2.3 / 21-21 / 100) NOTCH2 (0.002 / 20-21 / 100) SIRT2 (0.002 / 20-21 / 95) FREM3 (2.3 / 19-21 / 100) )
				(...) CGACAAGTGTAGCCTCCAATC ( Text Claims targeting: DSP (0.15 / 18-21 / 100) NOTCH2 (0.15 / 21-21 / 95) )
				(...) TGACCGTACTGGCGAGACT ( Text Claims targeting: NOTCH3 (0.006 / 19-19 / 100) )
				(...) CCGCTTGGCTGCATCAG ( Text Claims targeting: NOTCH3 (0.060 / 17-17 / 100) )
				(...) AGTCCAGGCCTTGCCAGAACG ( Text Claims targeting: NOTCH4 (6e-04 / 21-21 / 100) MIAT (6e-04 / 20-21 / 100) RPL5 (0.15 / 20-21 / 100) CLIC5 (9.2 / 19-21 / 94) )
				(...) GTAGAAGGCATTGGCCAGAGAG ( Text Claims targeting: NOTCH4 (2e-04 / 22-22 / 100) NFIC (2e-04 / 22-22 / 100) CD101 (2.8 / 22-22 / 100) TMC6 (2.8 / 21-22 / 100) )
				(...) AGCCTTCTCCATGGTGGTGAAGAC ( Text Claims targeting: GAPDH (2e-05 / 24-24 / 100) UBE3C (0.060 / 24-24 / 100) USP4 (2e-05 / 23-24 / 100) TRPM8 (0.94 / 23-24 / 95) MND1 (3.7 / 22-24 / 100) TBX15 (3.7 / 22-24 / 95) RPAP1 (3.7 / 24-24 / 95) OR13G1 (3.7 / 23-24 / 100) ... )
22072790	Ok	PRMT5 (26)		(...) CCTCGCCCTCCGGGCTCCGTTAATGATC ( Text Undetected claim: RNA45S5 (9e-08 / 28-28 / 100) )
	23911301
	0.561769
22155992	Close	RNF138 (67)		(RNF138) ATGTCCTATTTGTGTGTCTCTTCC ( Text Claims targeting: RNF138 (2e-05 / 24-24 / 100) RNF138P1 (2e-05 / 24-24 / 96) IPW (0.94 / 23-24 / 100) )
	23911301	GAPDH (7)		(RNF138) GCAGTTTGGTATTGGGTTTCTTC ( Text Claims targeting: RNF138 (5e-05 / 23-23 / 100) MAATS1 (5e-05 / 22-23 / 100) )
	0.445659			(GAPDH) CAAGGTCATCCATGACAACTTTG ( Text Claims targeting: TEX26-AS1 (5e-05 / 23-23 / 100) GAPDH (5e-05 / 23-23 / 100) ABCA8 (3.3 / 23-23 / 100) )
				(GAPDH) GTCCACCACCCTGTTGCTGTAG ( Text Claims targeting: GAPDH (2e-04 / 22-22 / 100) )
				(...) CTGTAACAGTAATCACCTA ( Text Undetected claim: RNF138 (0.006 / 19-19 / 100) )
22156373	Ok	Nob1 (52)		(...) AUCGCC ( Seq. not correctly extracted (Char/long/short) )
	23911301			(...) CACCUCCUAUCGCCGGAAAC ( Text Undetected claim: No hits found )
	0.575955			(...) GACUGCCGGCGAUAAGCCGGAGGAAG ( Text Undetected claim: No hits found )
				(...) CCGGCGAUAAGCCGG ( Text Undetected claim: No hits found )
				(...) UACAGGGCCCAUUGGGGCCCUGUA ( Text Undetected claim: No clear target )
22185393	Close	GAPDH (6)		(...) TTGGTATCCGAGAAAGTCAGAAG ( Text Claims targeting: ZFX (5e-05 / 23-23 / 100) TTF2 (0.013 / 23-23 / 100) ZFY (5e-05 / 23-23 / 96) )
	23911301			(...) CACCCTGTTGCTGTAGCCAAA ( Text Claims targeting: GAPDH (6e-04 / 21-21 / 100) PPY2P (6e-04 / 19-21 / 100) SMG6 (2.3 / 19-21 / 100) )
	0.444528			(...) GCCTGAGAATGATCATGGA ( Text Undetected claim: ZFX (0.006 / 19-19 / 100) FENDRR (0.006 / 18-19 / 100) CDX1 (1.4 / 17-19 / 100) ZFY (5.5 / 19-19 / 94) )
22293781	Close	CALR (42)		(...) CTGCTCACCCAACATTTCGT ( Text Claims targeting: MAGEA3 (0.002 / 20-20 / 100) MAGEA6 (0.47 / 20-20 / 95) )
	23911301			(...) CACTCTTCCCCCTCTCTCAA ( Text Claims targeting: MAGEA3 (0.002 / 20-20 / 100) MAGEA6 (0.002 / 20-20 / 100) MAGEA2 (0.12 / 20-20 / 95) MAGEA12 (0.12 / 17-20 / 100) SLFN13 (0.47 / 19-20 / 100) MAGEA2B (0.47 / 20-20 / 95) AP1AR (1.9 / 19-20 / 95) MAGEA5 (7.3 / 20-20 / 94) ... )
	0.475305			(...) GTGGTTTGTCCAAACTCATCAA ( Text Claims targeting: COX7A2L (0.003 / 22-22 / 100) DPP4 (0.71 / 22-22 / 100) CHL1 (0.71 / 22-22 / 100) )
				(...) GCACTTGGATCCACCCAGAA ( Text Claims targeting: CALR (0.002 / 20-20 / 100) )
				(...) GAAGTTGTCAAAGATGGTGCCAGA ( Text Claims targeting: CALR (2e-05 / 24-24 / 100) ADCY6 (0.24 / 19-24 / 100) ADGRV1 (0.94 / 22-24 / 100) MN1 (3.7 / 23-24 / 95) )
22458379	Ok	TNM (8)		(...) CAGAUUCACUUUAUAGGAA ( Text Claims targeting: RGCC (0.006 / 19-19 / 100) )
	25169742			(...) UUCCUAUAAAGUGAAUCUG ( Text Claims targeting: RGCC (0.006 / 19-19 / 100) IPO9 (1.4 / 19-19 / 100) MAP3K13 (1.4 / 18-19 / 100) )
	0.511689			(...) TGCCAGAGGGGACAAAGAC ( Text Claims targeting: RGCC (0.006 / 19-19 / 100) )
				(...) GCAAGCAGGTAAACAAAGTCAG ( Text Claims targeting: RGCC (2e-04 / 22-22 / 100) )
				(...) ACAGCCCCGCCTTATGATTCTC ( Text Claims targeting: CDH1 (2e-04 / 22-22 / 100) )
				(...) AAGCGATTGCCCCATTCGTT ( Text Claims targeting: CDH1 (0.002 / 20-20 / 100) )
				(...) CCTTGAACGCAAAGTGGAATC ( Text Claims targeting: VIM (6e-04 / 21-21 / 100) )
				(...) GACATGCTGTTCCTGAATCTGAG ( Text Claims targeting: VIM (5e-05 / 23-23 / 100) SEZ6L (3.3 / 23-23 / 100) RAD1 (3.3 / 23-23 / 100) ASPM (0.21 / 21-23 / 100) DCAF13 (0.82 / 21-23 / 100) DCAF13P3 (3.3 / 21-23 / 100) DES (3.3 / 23-23 / 95) )
				(ACTIN) GTTGCGTTACACCCTTTCTTG ( Text Claims targeting: POTEE (6e-04 / 21-21 / 100) ACTB (6e-04 / 21-21 / 100) POTEF (6e-04 / 21-21 / 100) POTEJ (6e-04 / 21-21 / 100) POTEM (0.15 / 21-21 / 95) )
				(ACTIN) GACTGCTGTCACCTTCACCGT ( Text Claims targeting: ACTB (6e-04 / 21-21 / 100) LOC644936 (6e-04 / 21-21 / 100) POTEF (0.010 / 19-21 / 100) LINC00683 (2.3 / 19-21 / 100) )
22615908	Close	AGS (8)		(...) UUGAAGGCUGACAAUCCCAGG ( Text Undetected claim: TFAP4 (6e-04 / 21-21 / 100) PIAS2 (2.3 / 19-21 / 100) )
	22901129			(...) CGGGAUUCCAGUCCCUCAATT ( Text Undetected claim: TFAP4 (0.010 / 19-21 / 100) LOC101928504 (2.3 / 20-21 / 100) ERC2 (9.2 / 20-21 / 100) )
	0.482736			(...) UUGAGGGACUGGAAUCCCGCG ( Text Undetected claim: TFAP4 (6e-04 / 21-21 / 100) )
				(...) UGGGAUUGUCAGCCUUCAATT ( Text Undetected claim: TFAP4 (0.002 / 20-21 / 100) RFWD3 (0.59 / 19-21 / 100) )
				(...) GAGCCAGCCTGGGATTGTC ( Text Undetected claim: TFAP4 (0.006 / 19-19 / 100) ITGAV (1.4 / 18-19 / 100) ARFGAP3 (1.4 / 19-19 / 100) KRT13 (5.5 / 19-19 / 94) KRT15 (5.5 / 19-19 / 94) )
				(...) GTGCTTAAAGGAGAAAGAAGAAAACC ( Text Undetected claim: TFAP4 (1e-06 / 26-26 / 100) ARHGAP20 (1.2 / 24-26 / 100) CAMK2N1 (1.2 / 24-26 / 100) ITPR2 (4.6 / 24-26 / 100) LINC01207 (4.6 / 25-26 / 100) RNA (4.6 / 26-26 / 100) )
				(...) AGGTGGACCTGGAGACTCTCAG ( Text Undetected claim: CDKN1A (2e-04 / 22-22 / 100) FAM213B (2.8 / 22-22 / 100) )
				(...) TCCTCTTGGAGAAGATCAGCCG ( Text Undetected claim: CDKN1A (2e-04 / 22-22 / 100) CIT (2.8 / 21-22 / 100) GBF1 (2.8 / 21-22 / 95) )
				(...) CCTCAGCATCTTATCCGAGTGG ( Text Undetected claim: TP53 (2e-04 / 22-22 / 100) DLG5 (2e-04 / 20-22 / 95) )
				(...) TGGATGGTGGTACAGTCAGAGC ( Text Undetected claim: TP53 (2e-04 / 22-22 / 100) )
				(...) TCTACACCGACAACTCCATCCG ( Text Undetected claim: CCND1 (2e-04 / 22-22 / 100) CCND2 (0.045 / 20-22 / 100) )
				(...) TCTGGCATTTTGGAGAGGAAGTG ( Text Undetected claim: CCND1 (5e-05 / 23-23 / 100) KLHL31 (0.82 / 23-23 / 100) ZNF521 (3.3 / 21-23 / 100) MAST1 (3.3 / 23-23 / 100) MCHR1 (3.3 / 21-23 / 100) )
				(...) ATCGCCCTGTGGATGACTGAGT ( Text Undetected claim: BCL2 (2e-04 / 22-22 / 100) CELSR3 (2.8 / 22-22 / 100) )
				(...) GCCAGGAGAAATCAAACAGAGGC ( Text Undetected claim: BCL2 (5e-05 / 23-23 / 100) TCAF2 (0.21 / 18-23 / 100) SPTLC3 (3.3 / 23-23 / 100) )
				(...) GCCACTTACCTGAATGACCACC ( Text Undetected claim: BCL2L1 (2e-04 / 22-22 / 100) ABALON (2e-04 / 22-22 / 100) )
				(...) AACCAGCGGTTGAAGCGTTCCT ( Text Undetected claim: BCL2L1 (2e-04 / 22-22 / 100) LDB3 (2e-04 / 22-22 / 100) )
				(...) GTTTGAGGACCTTCGACCAGCT ( Text Undetected claim: CASP9 (2e-04 / 22-22 / 100) FEZ1 (2e-04 / 18-22 / 100) RCN1 (0.045 / 22-22 / 100) )
				(...) CAACGTACCAGGAGCCACTCTT ( Text Undetected claim: CASP9 (2e-04 / 22-22 / 100) )
				(...) AGAAGAGGGTCATCCTGGGAGA ( Text Undetected claim: CASP8 (2e-04 / 22-22 / 100) SMYD5 (2e-04 / 21-22 / 100) SMCO3 (2.8 / 22-22 / 100) )
				(...) TCAGGACTTCCTTCAAGGCTGC ( Text Undetected claim: TCP11L2 (2e-04 / 17-22 / 100) CASP8 (2e-04 / 22-22 / 100) GLYATL3 (0.71 / 21-22 / 100) ARHGEF26 (2.8 / 20-22 / 100) )
				(Bax) TCAGGATGCGTCCACCAAGAAG ( Text Claims targeting: BAX (2e-04 / 22-22 / 100) SNURF (2e-04 / 20-22 / 100) SNRPN (2.8 / 20-22 / 100) )
				(Bax) TGTGTCCACGGCGGCAATCATC ( Text Claims targeting: BAX (2e-04 / 22-22 / 100) )
				(GAPDH) TGTTGCCATCAATGACCCCTT ( Text Claims targeting: GAPDH (6e-04 / 21-21 / 100) IGDCC4 (9.2 / 19-21 / 94) )
				(GAPDH) CTCCACGACGTACTCAGCG ( Text Claims targeting: GAPDH (0.006 / 19-19 / 100) )
22650359	Close	GFAP (10)		(...) GGACCCAGUUGUACCUAAUTT ( Text Undetected claim: BMPR1B (0.010 / 19-21 / 100) )
	23911301
	0.462256
22662241	Ok	TNF (9)		(...) AGTTGAGGGGACTTTCCCAGGC ( Text Undetected claim: CDH18 (0.71 / 20-22 / 100) CCDC103 (0.71 / 22-22 / 100) PMS2P7 (2.8 / 20-22 / 95) TNIP1 (2.8 / 21-22 / 100) )
	21573803
	0.518542
22710444	Ok	YY1 (21)		(...) attac ( Seq. not correctly extracted (Char/long/short) )
	23911301			(YY1) GGGAGC ( Seq. not correctly extracted (Char/long/short) )
	0.583571			(P1) GGATCCCGAACGCTGACGTCATCAACCC ( Text Claims targeting: ADP-ribose (3e-04 / 28-28 / 100) )
				(P1) GGATCCGACGCCGCCATCTCTAGG ( Text Claims targeting: !! No hits found )
				(YY1) AAGCTTGAA ( Seq. not correctly extracted (Char/long/short) )
				(acc) GGGATCTCTATCACTGATAGGGAAC ( Text Claims targeting: !! No clear target )
				(YY1) AAGCTTGAA ( Seq. not correctly extracted (Char/long/short) )
				(ata) GATTTCCCAGAACACATAGCGAC ( Text Claims targeting: !! No clear target )
				(ata) AGGGTGAGTTTCCTTTTGTGCTG ( Text Claims targeting: CELF1 (3.3 / 23-23 / 100) ESCO1 (3.3 / 23-23 / 100) )
				(YY1) GGGAGCAGAAGCAGGTGCAGAT ( Text Claims targeting: YY1 (2e-04 / 22-22 / 100) TNKS (0.18 / 17-22 / 100) PNOC (0.71 / 21-22 / 95) APOA4 (2.8 / 22-22 / 95) CIZ1 (2.8 / 20-22 / 100) TP53TG5 (2.8 / 20-22 / 95) ADD2 (2.8 / 21-22 / 100) MOB2 (2.8 / 20-22 / 95) ... )
22751017	Ok	Nob1 (41)
	21573803
	0.558706
22761708	Close	ZEB2 (106)		(ZEB2) GGACACAGGUUCUGAAACA ( Text Claims targeting: ZEB2 (0.006 / 19-19 / 100) ELL2 (1.4 / 19-19 / 100) LOC100506127 (1.4 / 19-19 / 100) CECR3 (0.006 / 18-19 / 100) )
	24842331	E2F1 (8)		(...) GGCGCAAACAAGCCAATCCCA ( Text Claims targeting: ZEB2 (6e-04 / 21-21 / 100) TSC2 (6e-04 / 19-21 / 100) )
	0.471686			(...) TTCACTGGACCATCTACAGAGGCTT ( Text Claims targeting: ZEB2 (5e-06 / 25-25 / 100) C6orf222 (4.2 / 24-25 / 100) )
				(...) ATCTGTTTCACAGTCTGGGACG ( Text Claims targeting: ARF5 (2e-04 / 22-22 / 100) )
				(...) CCTGCTTGTTGGCAAATACC ( Text Claims targeting: ARF5 (0.002 / 20-20 / 100) THOC1 (0.12 / 20-20 / 100) MDH1B (7.3 / 18-20 / 94) ARL5C (7.3 / 18-20 / 94) )
				(...) CUGCAAGGCUGAAGAAAUU ( Text Undetected claim: ZEB2 (0.006 / 19-19 / 100) TMEM186 (0.006 / 17-19 / 100) RASGEF1A (1.4 / 17-19 / 100) DCAF6 (1.4 / 19-19 / 100) )
				(...) CAAAUAAUCUGGACAACAATT ( Text Undetected claim: GDAP1 (0.010 / 21-21 / 100) ZEB2 (0.010 / 19-21 / 100) XAF1 (9.2 / 19-21 / 94) CLEC4E (9.2 / 19-21 / 94) TMEM167A (9.2 / 19-21 / 94) LINC00670 (9.2 / 19-21 / 94) ARL17A (9.2 / 19-21 / 94) )
22791942	Close	CLIC1 (130)		(CLIC1) AATCAAACCCAGCACTCAATG ( Text Claims targeting: CLIC1 (0.010 / 21-21 / 100) )
	23911301	CTRL (9)		(CLIC1) CAGCACTGGTTTCATCCACTT ( Text Claims targeting: TDRD7 (6e-04 / 21-21 / 100) CLIC1 (6e-04 / 21-21 / 100) )
	0.482138	GAPDH (6)		(GAPDH) CAACGACCCCTTCATTGACC ( Text Claims targeting: GAPDH (0.47 / 20-20 / 100) )
				(GAPDH) CGCCAGTAGACTCCACGACAT ( Text Claims targeting: DENND4A (2.3 / 20-21 / 95) GAPDH (2.3 / 19-21 / 95) )
				(CLIC1) GAGCUUGUGUUGUGCUGAATT ( Text Claims non-targeting: !! CLIC1 (0.010 / 19-21 / 100) FMO1 (2.3 / 19-21 / 100) )
				(CLIC1) UUCAGCACAACACAAGCUCTT ( Text Undetected claim: CLIC1 (0.010 / 19-21 / 100) MBNL1 (9.2 / 20-21 / 94) )
				(...) CAGCACUCAAUGACAAUCUTT ( Text Undetected claim: SLITRK5 (0.010 / 21-21 / 100) CLIC1 (0.010 / 19-21 / 100) )
				(...) AGAUUGUCAUUGAGUGCUGTT ( Text Undetected claim: CLIC1 (0.010 / 19-21 / 100) )
				(...) GCCAAAGUUACACAUAGUATT ( Text Undetected claim: KLHL36 (0.010 / 21-21 / 94) CLIC1 (0.010 / 19-21 / 100) )
				(...) UACUAUGUGUAACUUUGGCTT ( Text Undetected claim: CLIC1 (0.010 / 19-21 / 100) )
				(...) GGACAACAUAUUUCAGUAATT ( Text Undetected claim: CLIC1 (0.002 / 20-21 / 100) WDR72 (0.002 / 21-21 / 100) GFM1 (0.59 / 20-21 / 100) ATXN1 (0.59 / 19-21 / 100) )
				(...) UUACUGAAAUAUGUUGUCCTT ( Text Undetected claim: CLIC1 (0.002 / 20-21 / 100) ZNF775 (9.2 / 21-21 / 94) )
				(...) UUCUCCGAACGUGUCACGUTT ( Text Claims non-targeting: No clear target )
				(...) ACGUGACACGUUCGGAGAATT ( Text Undetected claim: No clear target )
				(CLIC1) AATCAAACCCAGCACTCAATG ( Text Claims targeting: CLIC1 (0.010 / 21-21 / 100) )
				(CLIC1) CAGCACTGGTTTCATCCACTT ( Text Claims targeting: TDRD7 (6e-04 / 21-21 / 100) CLIC1 (6e-04 / 21-21 / 100) )
				(ACTIN) ACACTGTGCCCATCTACG ( Text Claims targeting: ACTB (0.023 / 18-18 / 100) LOC644936 (0.35 / 16-18 / 100) POTEI (0.35 / 16-18 / 100) POTEM (0.35 / 16-18 / 100) POTEF (0.35 / 16-18 / 100) POTEJ (0.35 / 16-18 / 100) POTEE (0.35 / 16-18 / 100) BRPF3 (1.4 / 17-18 / 100) ... )
				(ACTIN) TGTCACGCACGATTTCC ( Text Claims targeting: POTEE (0.060 / 17-17 / 100) POTEI (0.060 / 17-17 / 100) POTEM (0.060 / 17-17 / 100) POTEF (0.060 / 17-17 / 100) ACTB (0.060 / 17-17 / 100) POTEJ (0.060 / 17-17 / 100) )
22937111	Ok	ERG (77)
	23911301
	0.648159
22965687	Close	ADAM8 (109)		(ADAM8) GAGGGTGACGGTGATAAGAA ( Text Claims targeting: HDGF (0.002 / 20-20 / 100) )
	23911301	GAPDH (8)		(ADAM8) GAAACATTGGTGGCTACAGG ( Text Claims targeting: HDGF (0.002 / 20-20 / 100) ABHD17C (7.3 / 20-20 / 94) )
	0.493485	AFP (5)		(GAPDH) TTCGCTCTCTGCTCCTC ( Text Claims targeting: GAPDH (0.060 / 17-17 / 100) ZDHHC8P1 (0.060 / 17-17 / 100) FFAR3 (0.93 / 17-17 / 100) )
				(GAPDH) GATGATCTTGAGGCTGTTGT ( Text Claims targeting: GAPDH (0.002 / 20-20 / 100) LYPD4 (0.002 / 19-20 / 100) CTD-2297D10.2 (1.9 / 19-20 / 100) PLXND1 (7.3 / 20-20 / 94) )
				(ADAM8) CACCGCCGTGAAATCAACAGCCAAAACGTTGGCTGTTGATTTCACGG ( Text Claims targeting: LOC101928464 (0.014 / 44-47 / 100) HDGF (0.014 / 24-47 / 100) )
				(ADAM8) AAAACCGTGAAATCAACAGCCAACTTTTGGCTGTTGATTTCACGGC ( Text Claims targeting: HDGF (0.014 / 46-46 / 100) LOC101928464 (0.014 / 42-46 / 100) )
				(...) CACCGCCCTGAATTGAACAGCCAAAACGTTGGCTGTTGATTTCACGG ( Text Claims non-targeting: !! HDGF (0.014 / 47-47 / 100) )
				(...) AAAACCGTGAAATCAACAGCCAACTTTTGGCTGTTCAATTCAGGGC ( Text Undetected claim: HDGF (0.014 / 24-46 / 100) )
				(...) CAGCCAACAAATACCAAGTCT ( Text Claims targeting: HDGF (6e-04 / 21-21 / 100) ERCC6L2 (2.3 / 19-21 / 100) )
				(...) GTTCTCGATCTCCCACAGC ( Text Claims targeting: HDGF (0.006 / 19-19 / 100) HDGFRP2 (0.006 / 19-19 / 95) HDGFL1 (1.4 / 19-19 / 95) SYNE3 (5.5 / 19-19 / 94) )
				(...) GAAGGTCGGAGTCAACGG ( Text Claims targeting: GAPDH (0.023 / 18-18 / 100) )
				(...) TGGAAGATGGTGATGGGATT ( Text Claims targeting: GAPDH (0.002 / 20-20 / 100) SAYSD1 (0.002 / 17-20 / 100) GAD1 (0.47 / 19-20 / 100) HYDIN2 (1.9 / 19-20 / 100) LINC00426 (7.3 / 20-20 / 94) CYP2W1 (7.3 / 18-20 / 94) )
				(ADAM8) CAGCCAACAAATACCAAGTCT ( Text Claims targeting: HDGF (6e-04 / 21-21 / 100) ERCC6L2 (2.3 / 19-21 / 100) )
				(ADAM8) GTTCTCGATCTCCCACAGC ( Text Claims targeting: HDGF (0.006 / 19-19 / 100) HDGFRP2 (0.006 / 19-19 / 95) HDGFL1 (1.4 / 19-19 / 95) SYNE3 (5.5 / 19-19 / 94) )
				(GAPDH) GAAGGTCGGAGTCAACGG ( Text Claims targeting: GAPDH (0.023 / 18-18 / 100) )
				(GAPDH) TGGAAGATGGTGATGGGATT ( Text Claims targeting: GAPDH (0.002 / 20-20 / 100) SAYSD1 (0.002 / 17-20 / 100) GAD1 (0.47 / 19-20 / 100) HYDIN2 (1.9 / 19-20 / 100) LINC00426 (7.3 / 20-20 / 94) CYP2W1 (7.3 / 18-20 / 94) )
22984609	Ok	STIM1 (66)		(...) GCTAAGGGAGGGAGCTGAAT ( Text Claims targeting: STIM2 (0.002 / 20-20 / 100) SOCS4 (0.002 / 19-20 / 100) SLC9A1 (1.9 / 18-20 / 100) )
	23911301	STIM2 (11)		(...) TTCCTAGCTGAGGTGGTGCT ( Text Claims targeting: ORAI1 (0.002 / 20-20 / 100) )
	0.549355	GAPDH (8)		(...) AATCCTCTTCCCTCCATGCT ( Text Claims targeting: ORAI1 (0.002 / 20-20 / 100) LOC100505609 (1.9 / 20-20 / 100) LOC100130872 (1.9 / 20-20 / 100) AAAS (1.9 / 18-20 / 100) ZFYVE1 (1.9 / 19-20 / 100) DYRK2 (7.3 / 20-20 / 94) )
				(...) AACGGATTTGGTCGTATTGG ( Text Claims targeting: GAPDH (0.002 / 20-20 / 100) )
				(...) TGAGTCCTTCCACGATACCA ( Text Claims targeting: GAPDH (0.002 / 20-20 / 100) )
23049731	Ok	TRPC1 (47)		(Orai1) AGTTACTCCGAGGTGATGAG ( Text Claims targeting: ORAI1 (0.002 / 20-20 / 100) )
	23911301	RCC (38)		(Orai1) ATGCAGGTGCTGATCATGAG ( Text Claims targeting: ORAI1 (0.002 / 20-20 / 100) SLC25A39 (1.9 / 19-20 / 100) GGT7 (1.9 / 18-20 / 100) )
	0.551421	CPA (37)		(...) CCATAAGGGCATGGATTACC ( Text Claims targeting: ORAI2 (0.002 / 20-20 / 100) )
		VEGF (10)		(...) CAGGTTGTGGATGTTGCTCA ( Text Claims targeting: ORAI3 (0.002 / 20-20 / 100) ORAI2 (0.002 / 20-20 / 100) KRTAP7-1 (7.3 / 18-20 / 94) )
		TRPC4 (8)		(...) CCAAGCTCAAAGCTTCCAGCC ( Text Claims targeting: ORAI3 (6e-04 / 21-21 / 100) KLC1 (2.3 / 21-21 / 100) PLCB4 (2.3 / 20-21 / 100) ZSCAN20 (9.2 / 20-21 / 94) )
				(...) CAAAGAGGTGCACAGCCACCA ( Text Claims targeting: ORAI3 (6e-04 / 21-21 / 100) ORAI1 (0.15 / 21-21 / 95) KHDC1 (2.3 / 19-21 / 100) CACNA1A (2.3 / 21-21 / 95) LRRC57 (9.2 / 21-21 / 94) )
				(...) CCTCAGTATGAGGAGACCTT ( Text Claims targeting: STIM1 (0.002 / 20-20 / 100) )
				(...) TCCTGAAGGTCATGCAGACT ( Text Claims targeting: MPP6 (0.002 / 20-20 / 100) STIM1 (0.002 / 20-20 / 100) )
				(...) AAACACAGCCATCTGCACAG ( Text Claims targeting: PRNT (0.002 / 20-20 / 100) STIM2 (0.002 / 20-20 / 100) ARMCX1 (1.9 / 20-20 / 100) WDR24 (0.47 / 18-20 / 100) SSTR5 (1.9 / 18-20 / 100) NOS1 (1.9 / 18-20 / 100) PART1 (7.3 / 18-20 / 94) ARHGEF5 (7.3 / 18-20 / 94) ... )
				(...) GGGAAGTGTCGTTCCTTTGA ( Text Claims targeting: STIM2 (0.002 / 20-20 / 100) )
				(...) ATCCTACACTGGTGGCAGAA ( Text Claims targeting: TRPC1 (0.002 / 20-20 / 100) PFKFB3 (0.47 / 20-20 / 100) PFKFB4 (0.47 / 20-20 / 100) CDAN1 (0.002 / 19-20 / 100) CABYR (1.9 / 19-20 / 100) )
				(...) AACAAAGCAAAGCAGGTGCC ( Text Claims targeting: TRPC1 (0.002 / 20-20 / 100) )
				(...) GGAGATCTGGAATCAGCAGA ( Text Claims targeting: TRPC3 (0.002 / 20-20 / 100) )
				(...) AAGCAGACCCAGGAAGATGA ( Text Claims targeting: SUCLA2 (0.002 / 20-20 / 100) TRPC3 (0.002 / 20-20 / 100) FIP1L1 (7.3 / 19-20 / 94) )
				(...) ACCTGGGACCTCTGCAAATA ( Text Claims targeting: TRPC4 (0.002 / 20-20 / 100) )
				(...) ACATGGTGGCACCAACAAAC ( Text Claims targeting: TRPC4 (0.002 / 20-20 / 100) )
				(ACTIN) GAGATGACCACAGTGAAGAG ( Text Claims targeting: TRPC5 (0.002 / 20-20 / 100) ABCC3 (0.030 / 20-20 / 100) COL24A1 (0.12 / 20-20 / 100) NINJ2 (0.12 / 19-20 / 100) )
				(ACTIN) AGACAGCATGGGAAACAGGA ( Text Claims targeting: TRPC5 (0.002 / 20-20 / 100) ACOD1 (1.9 / 18-20 / 100) MUC16 (7.3 / 18-20 / 94) )
				(...) AGCTGTTCCAGGGCCATAAA ( Text Claims targeting: TRPC6 (0.002 / 20-20 / 100) BDNF-AS (1.9 / 20-20 / 100) CHD6 (0.47 / 19-20 / 100) LOXL3 (0.47 / 18-20 / 100) )
				(...) AAGGAGTTCATAGCGGAGAC ( Text Claims targeting: TRPC6 (0.002 / 20-20 / 100) )
				(...) CACTTGTGGAACCTGCTAGA ( Text Claims targeting: TRPC7 (0.002 / 20-20 / 100) )
				(...) CATCCCAATCATGAAGGCCA ( Text Claims targeting: TRPC7 (0.002 / 20-20 / 100) PHLPP2 (0.002 / 18-20 / 100) )
23050042	Ok	TPD52 (15)
	23911301	TCEB1 (12)
	0.628764	ZBTB10 (8)
		ZNF704 (8)
		WWP1 (8)
		HEY1 (6)
23050783	Ok	SPARC (123)		(SPARC) AACAAGACCTTCGACTCTTCC ( Text Claims targeting: SPARC (6e-04 / 21-21 / 100) )
	25169742	MMP2 (6)		(SPARC) TTCTCCGAACGTGTCACGT ( Text Claims non-targeting: No clear target )
	0.507601	GAPDH (6)		(SPARC) ACATAAGCCCAGTTCATCACCA ( Text Claims targeting: DNAH11 (2e-04 / 22-22 / 100) SPARC (2e-04 / 22-22 / 100) )
		PCNA (5)		(SPARC) ACAACCGATTCACCAACTCCA ( Text Claims targeting: SPARC (6e-04 / 21-21 / 100) )
		TIMP1 (5)		(...) GGATTGCAAATTCCTGCCATTC ( Text Claims targeting: CDH1 (2e-04 / 22-22 / 100) KCNMA1 (2e-04 / 21-22 / 100) )
		TIMP2 (5)		(...) AACGTTGTCCCGGGTGTCA ( Text Claims targeting: CDH1 (0.006 / 19-19 / 100) CDH3 (5.5 / 19-19 / 94) )
		MMP9 (5)		(...) GTCCATACCCAAGGCATCCTG ( Text Claims targeting: CTNNB1 (6e-04 / 21-21 / 100) FLNB (9.2 / 20-21 / 94) )
				(...) CTCTACTGCCACCAGCTGAACATC ( Text Claims targeting: CTNNA1 (2e-05 / 24-24 / 100) RSRC1 (2e-05 / 22-24 / 100) )
				(...) ATGCCTTCACTGTCTGCACCAC ( Text Claims targeting: CTNNA1 (2e-04 / 22-22 / 100) AIM1 (2.8 / 20-22 / 100) CDKL5 (2.8 / 20-22 / 100) )
				(...) TTCAATGCCACCTGCCTCAA ( Text Claims targeting: ITGB3 (0.002 / 20-20 / 100) )
				(...) TTGGCCTCAATGCTGAAGCTC ( Text Claims targeting: ITGB3 (6e-04 / 21-21 / 100) BAHD1 (0.15 / 21-21 / 100) )
				(...) CAAGCAGGGCCAAATTGTGG ( Text Claims targeting: ITGB1 (0.002 / 20-20 / 100) )
				(...) CCTTTGCTACGGTTGGTTACATT ( Text Claims targeting: ITGB1 (5e-05 / 23-23 / 100) )
				(ILK) CCAATGTCCTGGTCGCATGTA ( Text Claims targeting: ILK (6e-04 / 21-21 / 100) HOXD10 (6e-04 / 21-21 / 94) )
				(ILK) CGTGTCACCAGTTCCCACAGA ( Text Claims targeting: ILK (6e-04 / 21-21 / 100) MST1R (6e-04 / 20-21 / 95) RGL2 (2.3 / 20-21 / 100) )
				(...) CTGGCAGCATCTATCCAGGTCA ( Text Claims targeting: PTK2 (2e-04 / 22-22 / 100) LINC00889 (2.8 / 22-22 / 100) COL6A4P1 (2e-04 / 18-22 / 100) )
				(...) TTGGCAACACTTGCCCAATC ( Text Claims targeting: PTK2 (0.002 / 20-20 / 100) )
				(...) AACGGTACTCCGCCACC ( Text Claims targeting: !! No hits found )
				(...) CGTGTCACCGTCGTGGA ( Text Claims targeting: TP53 (0.060 / 17-17 / 100) BCR (0.060 / 16-17 / 100) )
				(...) CACTCAGAGGAGGAAAATCCAGT ( Text Claims targeting: BTN3A3 (3.3 / 23-23 / 100) CFL1P1 (0.21 / 22-23 / 100) CADM3-AS1 (0.82 / 22-23 / 95) TMEM164 (0.82 / 22-23 / 100) CADM3 (0.82 / 22-23 / 95) KCNAB1-AS2 (3.3 / 21-23 / 100) OPRM1 (3.3 / 21-23 / 100) )
				(...) TTCTGACATGGCGCCTGCCT ( Text Claims targeting: CDKN1A (0.008 / 19-20 / 100) C1orf101 (0.12 / 18-20 / 100) TMA7 (0.47 / 19-20 / 100) IL17RE (7.3 / 20-20 / 94) )
				(...) CCGAGAAGCTGTGCATCTACAC ( Text Claims targeting: CCND1 (2e-04 / 22-22 / 100) RHNO1 (0.71 / 22-22 / 100) C1QTNF9B (0.71 / 22-22 / 100) CCND2 (0.71 / 22-22 / 95) )
				(...) AGGTTCCACTTGAGCTTGTTCAC ( Text Claims targeting: CCND1 (5e-05 / 23-23 / 100) LHX4-AS1 (0.82 / 23-23 / 100) )
				(...) CTGTAGCGGCGTTGT ( Text Claims targeting: PCNA (0.93 / 15-15 / 100) PCNA-AS1 (0.93 / 15-15 / 100) )
				(PCNA) ACTTTCTCCTGGTTTGG ( Text Claims targeting: PCNA (0.060 / 17-17 / 100) CAST (0.93 / 17-17 / 100) ABCB9 (0.060 / 15-17 / 100) COL1A2 (0.93 / 16-17 / 100) )
				(PCNA) TCAGGGACGGGGTGAACT ( Text Claims targeting: BCL2 (0.023 / 18-18 / 100) )
				(...) CAGGTGCCGGTTCAGGTACTC ( Text Claims targeting: BCL2 (6e-04 / 21-21 / 100) DHX30 (9.2 / 20-21 / 94) )
				(Bax) CGCCGTGGACACAGACTC ( Text Claims targeting: BAX (0.023 / 18-18 / 100) Gln (0.023 / 16-18 / 100) GTF3C4 (1.4 / 16-18 / 100) )
				(Bax) GCAAAGTAGAAAAGGGCGACAAC ( Text Claims targeting: BAX (5e-05 / 23-23 / 100) )
				(...) TCTGCCTGCCCTCGATGTATAAC ( Text Claims targeting: PLAU (5e-05 / 23-23 / 100) DIRAS2 (3.3 / 23-23 / 100) )
				(...) GGTGGTGACTTCAGAGCCGTAGTAG ( Text Claims targeting: PLAU (5e-06 / 25-25 / 100) )
				(...) GGTCTCCAAACCAGACGGTGA ( Text Claims targeting: SERPINE1 (6e-04 / 21-21 / 100) )
				(...) TGGCAATGTGACTGGAACAGAAATA ( Text Claims targeting: SERPINE1 (5e-06 / 25-25 / 100) GFRAL (4.2 / 25-25 / 100) SH3TC2 (4.2 / 23-25 / 100) )
				(...) ATCACCAGCCTTACCGAGGTTG ( Text Claims targeting: PLAUR (2e-04 / 22-22 / 100) )
				(...) ACGGCTTCGGGAATAGGTGAC ( Text Claims targeting: PLAUR (6e-04 / 21-21 / 100) )
				(MMP2) TGACATCAAGGGCATTCAGGAG ( Text Claims targeting: MMP2 (2e-04 / 22-22 / 100) )
				(MMP2) TCTGAGCGATGCCATCAAATACA ( Text Claims targeting: MMP2 (5e-05 / 23-23 / 100) SYT2 (5e-05 / 22-23 / 100) )
				(MMP9) CGCCCATTTCGACGATGAC ( Text Claims targeting: MMP9 (0.006 / 19-19 / 100) )
				(MMP9) CGCCATCTGCGTTTCCAA ( Text Claims targeting: MMP9 (0.023 / 18-18 / 100) )
				(TIMP1) ACAGACGGCCTTCTGCAATTC ( Text Claims targeting: TIMP1 (6e-04 / 21-21 / 100) SRI (0.15 / 21-21 / 100) ITGA8 (0.15 / 21-21 / 100) )
				(TIMP1) GGTGTAGACGAACCGGATGTCA ( Text Claims targeting: TIMP1 (2e-04 / 22-22 / 100) )
				(TIMP2) GTTCAAAGGGCCTGAGAAGGA ( Text Claims targeting: TIMP2 (6e-04 / 21-21 / 100) NFKB2 (0.59 / 21-21 / 100) INTS2 (2.3 / 21-21 / 100) SCLY (2.3 / 19-21 / 100) UBE2F-SCLY (2.3 / 19-21 / 100) SLC3A2 (9.2 / 21-21 / 94) PDE3A (9.2 / 21-21 / 94) PHF21A (9.2 / 21-21 / 94) ... )
				(TIMP2) CCAGGGCACGATGAAGTCA ( Text Claims targeting: TIMP2 (0.006 / 19-19 / 100) )
				(GAPDH) GGGAAACTGTGGCGTGAT ( Text Claims targeting: GAPDH (0.023 / 18-18 / 100) SCN1B (0.023 / 18-18 / 94) )
				(GAPDH) GAGTGGGTGTCGCTGTTGA ( Text Claims targeting: CELSR2 (0.006 / 19-19 / 100) GAPDH (0.006 / 19-19 / 100) )
23071862	Close			(...) CAGGAGAGAGGTCCAGTCTGA ( Text Undetected claim: BIRC7 (6e-04 / 21-21 / 100) )
	21573803			(...) TCAGACTGGACCTCTCTCCTG ( Text Undetected claim: BIRC7 (6e-04 / 21-21 / 100) )
	0.49742
23104178	Ok	ADT (18)		(...) CGACGCGTTACACTGACATATTTGAG ( Text Claims targeting: TRAF3IP2-AS1 (4.6 / 26-26 / 100) )
	25169742			(...) GGACTCGAGTCCAGACAAACGCAG ( Text Claims targeting: TPD52 (3.7 / 24-24 / 100) AMZ2P1 (3.7 / 24-24 / 100) )
	0.568459			(...) GAGATGGACTTATATGAGGACTAC ( Text Claims targeting: TPD52 (2e-05 / 24-24 / 100) )
				(...) TTGCTGCTAACACTTGAGAC ( Text Claims targeting: TPD52 (0.002 / 20-20 / 100) )
				(AR) TGAACTgttTGTACC ( Text Claims targeting: FAM214A (0.93 / 15-15 / 100) TPD52 (0.93 / 15-15 / 100) )
23125081	Close	ST13 (85)		(ST13) CGGAGAAAGTATGAGCGAAAA ( Text Claims targeting: Hsp70 interacting protein (6e-04 / 21-21 / 100) )
	23911301			(ST13) AAGCCACCTGGAAAAGAGCC ( Text Claims targeting: Hsp70 interacting protein (0.002 / 20-20 / 100) LMAN1 (1.9 / 20-20 / 100) COL19A1 (1.9 / 18-20 / 100) ZFC3H1 (7.3 / 20-20 / 94) SHISA9 (7.3 / 19-20 / 94) )
	0.477192			(ACTIN) TTCCAGCCTTCCTTCCTGGG ( Text Claims targeting: ACTG1 (0.002 / 20-20 / 100) ACTB (0.002 / 20-20 / 100) ACTG1P20 (0.002 / 20-20 / 100) TIMM10B (1.9 / 20-20 / 100) POM121L8P (1.9 / 20-20 / 100) ACTG1P4 (0.008 / 19-20 / 100) POTEE (0.47 / 20-20 / 95) CSDC2 (0.47 / 18-20 / 100) ... )
				(ACTIN) TTGCGCTCAGGAGGAGCAAT ( Text Claims targeting: ACTB (0.002 / 20-20 / 100) LOC644936 (0.47 / 20-20 / 95) )
23236234	Close	KLK12 (100)		(KLK12) GCCTCAACCTCTCCATCGTC ( Text Claims targeting: KLK12 (0.002 / 20-20 / 100) ANP32AP1 (0.002 / 19-20 / 100) PPP1R13B (1.9 / 18-20 / 100) )
	23911301			(KLK12) CTTGAAGGACTCCCCCACAC ( Text Claims targeting: KLK12 (0.002 / 20-20 / 100) )
	0.485639			(ACTIN) CATGTACGTTGCTATCCAGGC ( Text Claims targeting: ACTB (6e-04 / 21-21 / 100) )
				(ACTIN) CTCCTTAATGTCACGCACGAT ( Text Claims targeting: ACTB (6e-04 / 21-21 / 100) )
				(KLK12) AAACAGUGACAGCCACGUATT ( Text Claims targeting: DERL2 (0.010 / 21-21 / 100) KLK12 (0.010 / 19-21 / 100) )
				(KLK12) UACGUGGCUGUCACUGUUUGG ( Text Claims targeting: KLK12 (6e-04 / 21-21 / 100) )
23321323	Ok	NF1 (15)		(on) a ( Seq. not correctly extracted (Char/long/short) )
	26550235	SMA (8)
	0.58944	CDK4 (7)
		NRG1 (7)
		GFAP (6)
		GAPDH (5)
23342005	Close	ADAM9 (85)
	25169742	REG4 (38)
	0.479208	CD33 (7)
23352643	Ok			(cell) GGACCACAGTGGCTCAGAA ( Text Claims targeting: SNAI2 (0.006 / 19-19 / 100) ZFP36L1 (1.4 / 18-19 / 100) OR2H1 (1.4 / 17-19 / 100) )
	23911301
	0.525555
23364534	Ok	HOS (38)
	23911301	ERK (5)
	0.5078
23372675	Ok	PTEN (70)		(...) AGCUACAUUGUCUGCUGGGUUUCAACCCAGCAGACAAUGUAGCUUU ( Text Undetected claim: MIR221 (6e-05 / 24-46 / 100) )
	24842331			(...) GAAACCCAGCAGACAAUGUAGCU ( Text Claims non-targeting: !! MIR221 (5e-05 / 23-23 / 100) FAR2 (3.3 / 22-23 / 100) )
	0.513149			(...) CAGUACUUUUGUGUAGUACAA ( Text Undetected claim: No clear target )
				(PTEN) GGTTCACATCC ( Seq. not correctly extracted (Char/long/short) )
23382868	Ok	Nob1 (18)
	23911301	NOB1 (5)
	0.552279
23538603	Ok			(...) AGGATCGAGCAGGGCGAATG ( Text Claims targeting: BAX (0.002 / 20-20 / 100) )
	25169742			(...) GCTCCCGGAGGAAGTCCAAT ( Text Claims targeting: BAX (0.002 / 20-20 / 100) ARHGAP22 (7.3 / 18-20 / 94) )
	0.527192			(Bax) GATGGCAAATGACCAGCAGA ( Text Claims targeting: BCL2 (0.002 / 20-20 / 100) )
				(Bax) GCAGGATAGCAGCACAGGAT ( Text Claims targeting: BCL2 (0.002 / 20-20 / 100) )
				(...) TGCCAGGATGATAAGTTCCTTT ( Text Claims targeting: CCND1 (2e-04 / 22-22 / 100) ECT2L (0.71 / 20-22 / 100) )
				(...) ATCAAAGGCAGAAGGTTTGTGT ( Text Claims targeting: CCND1 (2e-04 / 22-22 / 100) DDA1 (2.8 / 21-22 / 100) )
				(...) CCTCCTCAGCATCTTATCCG ( Text Claims targeting: TP53 (0.002 / 20-20 / 100) MGA (7.3 / 19-20 / 94) )
				(...) CACAAACACCCACCTCAAA ( Text Claims targeting: TP53 (1.4 / 19-19 / 95) )
				(...) CCGTCGCCCATCATCAAGTTCC ( Text Claims targeting: MMP2 (2e-04 / 22-22 / 100) )
				(...) GCACGAGCAAAGGCATCATCCA ( Text Claims targeting: MMP2 (2e-04 / 22-22 / 100) ULK1 (2e-04 / 22-22 / 100) NLRP1 (2.8 / 20-22 / 100) )
				(...) CTTCCCTGGAGACCTGAGAAC ( Text Claims targeting: MMP9 (6e-04 / 21-21 / 100) )
				(...) CCAAACTGGATGACGATGTCT ( Text Claims targeting: MMP9 (6e-04 / 21-21 / 100) )
				(...) TgacgTGGACATCCGCAAAG ( Text Claims targeting: ACTB (0.002 / 20-20 / 100) KANTR (0.002 / 20-20 / 100) ACTG1 (0.002 / 20-20 / 100) ACTG1P4 (0.002 / 20-20 / 100) POTEI (0.47 / 20-20 / 100) POTEF (0.47 / 20-20 / 100) POTEJ (0.47 / 20-20 / 100) POTEE (0.47 / 20-20 / 100) ... )
				(...) CTGGAAGGTGGACAGCGAGG ( Text Claims targeting: LOC644936 (0.002 / 20-20 / 100) POTEE (0.002 / 20-20 / 100) ACTA1 (0.002 / 20-20 / 100) POTEF (0.002 / 20-20 / 100) ACTB (0.002 / 20-20 / 100) POTEI (0.002 / 20-20 / 100) POTEM (0.002 / 20-20 / 100) POTEJ (0.002 / 20-20 / 100) ... )
23578185	Very Close	STIM1 (92)		(...) CCTGGATGATGTAGATCATAA ( Text Undetected claim: STIM1 (6e-04 / 21-21 / 100) )
	24842331	GAPDH (8)		(...) TTCTCCGAACGTGTCACGT ( Text Claims non-targeting: No clear target )
	0.434417	CDK4 (8)		(...) CGGCAGAAGCTGCAGCTGA ( Text Undetected claim: STIM1 (0.006 / 19-19 / 100) MYH9 (0.006 / 18-19 / 100) GUCD1 (0.023 / 19-19 / 100) MYH14 (0.023 / 18-19 / 100) PIPSL (0.35 / 18-19 / 100) SERPINB3 (0.35 / 18-19 / 100) PSMD4 (0.35 / 18-19 / 100) UBA7 (0.35 / 19-19 / 100) ... )
				(...) TCAGCTGCAGCTTCTGCCG ( Text Undetected claim: STIM1 (0.006 / 19-19 / 100) MYH9 (0.006 / 19-19 / 100) GUCD1 (0.023 / 17-19 / 100) MYH14 (0.023 / 19-19 / 100) COL5A3 (0.089 / 19-19 / 100) PSMD4 (0.35 / 17-19 / 100) SERPINB3 (0.35 / 17-19 / 100) PIPSL (0.35 / 17-19 / 100) ... )
				(STIM1) AGCCTCAGCCATAGTCACAG ( Text Claims targeting: STIM1 (0.002 / 20-20 / 100) )
				(STIM1) TTCCACATCCACATCACCATTG ( Text Claims targeting: ADAMTS7 (2e-04 / 22-22 / 100) STIM1 (2e-04 / 22-22 / 100) MYO7A (2.8 / 22-22 / 100) DNAH10 (2.8 / 20-22 / 100) )
				(...) GGGACAGCAGAGGAAGACC ( Text Claims targeting: CDKN1A (0.006 / 19-19 / 100) ACTN2 (1.4 / 19-19 / 100) LRRC1 (0.006 / 18-19 / 100) )
				(...) GACTAAGGCAGAAGATGTAGAGC ( Text Claims targeting: CDKN1A (5e-05 / 23-23 / 100) PCDHB10 (3.3 / 21-23 / 100) )
				(...) GGTGGCAAGAGTGTGGAG ( Text Claims targeting: CCND1 (0.023 / 18-18 / 100) SDC4 (1.4 / 18-18 / 100) TP53INP1 (1.4 / 16-18 / 100) )
				(...) CCTGGAAGTCAACGGTAGC ( Text Claims targeting: CCND1 (0.006 / 19-19 / 100) )
				(CDK4) GAGGCGACTGGAGGCTTTT ( Text Claims targeting: CDK4 (0.006 / 19-19 / 100) )
				(CDK4) GGATGTGGCACAGACGTCC ( Text Claims targeting: CDK4 (0.006 / 19-19 / 100) )
				(GAPDH) AGGTCGGAGTCAACGGATTTG ( Text Claims targeting: GAPDH (6e-04 / 21-21 / 100) )
				(GAPDH) GTGATGGCATGGACTGTGGT ( Text Claims targeting: GAPDH (0.002 / 20-20 / 100) )
23609948	Ok	PTEN (26)
	23911301	MYC (24)
	0.604003	TP53 (5)
		TPD52 (5)
23613813	Close	FRAT1 (106)		(FRAT1) GAGCTGGCAAGCAGGGCAT ( Text Claims targeting: FRAT1 (0.006 / 19-19 / 100) LRSAM1 (0.35 / 18-19 / 100) FAM177A1 (1.4 / 18-19 / 100) PARS2 (1.4 / 18-19 / 100) )
	23911301			(FRAT1) AGCTAGTGCTCTCTGGAAA ( Text Claims targeting: FRAT1 (0.006 / 19-19 / 100) PDE4DIP (1.4 / 19-19 / 100) OR5B21 (1.4 / 19-19 / 100) )
	0.447438			(...) GCAGTTACGTGCAAAGCTT ( Text Claims targeting: FRAT1 (0.006 / 19-19 / 100) )
				(...) TTCTCCGAACGTGTCACGT ( Text Claims non-targeting: No clear target )
				(FRAT1) GCCCTGTCTAAAGTGTATTTTCAG ( Text Claims targeting: FRAT1 (2e-05 / 24-24 / 100) CDS1 (0.94 / 22-24 / 100) KCNH1 (3.7 / 22-24 / 95) PEX13 (3.7 / 23-24 / 100) )
				(FRAT1) CGCTTGAGTAGGACTGCAGAG ( Text Claims targeting: FRAT1 (6e-04 / 21-21 / 100) ALG11 (2.3 / 21-21 / 100) UTP14C (2.3 / 21-21 / 100) UTP14A (2.3 / 21-21 / 100) MYH8 (2.3 / 21-21 / 94) )
				(GAPDH) TTCACACCCATGACGAACAT ( Text Claims targeting: GAPDH (0.002 / 20-20 / 100) GAPDHS (0.002 / 20-20 / 100) )
23638004	Ok	HJURP (129)		(...) CAGGCUGAGUUUACCUUCCAGCAAA ( Text Undetected claim: SNAI1 (5e-06 / 23-25 / 100) HJURP (5e-06 / 25-25 / 100) FAM21EP (4.2 / 25-25 / 100) FAXC (4.2 / 25-25 / 100) )
	23911301	ATM (5)		(...) UUUGCUGGAAGGUAAACUCAGCCUG ( Text Undetected claim: HJURP (5e-06 / 25-25 / 100) SNAI1 (5e-06 / 19-25 / 100) )
	0.525823			(...) GCGCGCUUUGUAGGAUUCGTT ( Text Claims non-targeting: No clear target )
				(...) AACGAATCCTACAAAGCGCGC ( Text Claims non-targeting: No clear target )
				(...) TGAGGATTTGGAAAGGGTGT ( Text Claims targeting: HPRT1 (0.002 / 20-20 / 100) SPTBN1 (0.030 / 19-20 / 100) BMP15 (1.9 / 19-20 / 100) MMP21 (7.3 / 18-20 / 94) )
				(...) GAGCACACAGAGGGCTACAA ( Text Claims targeting: HPRT1 (0.002 / 20-20 / 100) MCTP1 (0.12 / 20-20 / 100) )
				(...) GAGCTGTGATGTGAAGTTTCC ( Text Claims targeting: TBP (6e-04 / 21-21 / 100) ARPP21 (6e-04 / 21-21 / 100) )
				(...) TCTGGGTTTGATCATTCTGTAG ( Text Claims targeting: TBP (2e-04 / 22-22 / 100) )
				(...) GAAGGGATGTACGTGTGACTC ( Text Claims targeting: HJURP (6e-04 / 21-21 / 100) )
				(...) CCATTCTCTGGGAGATGAAGC ( Text Claims targeting: HJURP (6e-04 / 21-21 / 100) MIER2 (6e-04 / 20-21 / 100) )
23638217	Close	SMC1A (68)		(...) CGGCGTATTGATGAAATCAAT ( Text Claims targeting: SMC1A (6e-04 / 21-21 / 100) ANKRD44 (2.3 / 21-21 / 100) ULK2 (6e-04 / 20-21 / 100) GRM3 (2.3 / 20-21 / 100) )
	24842331	CCNB1IP1 (15)		(...) CCGGCGGCGTATTGATGAAATCAATCTCGAGATTGATTTCATCAATACGCCGTTTTTTG ( Text Claims targeting: SMC1A (0.001 / 25-59 / 100) )
	0.454232	SMC3 (5)		(...) AATTCAAAAAACGGCGTATTGATGAAATCAATCTCGAGATTGATTTCATCAATACGCCG ( Text Claims targeting: SMC1A (0.005 / 32-59 / 100) )
				(...) CCAACATTGATGAGATCTATA ( Text Claims targeting: SMC1A (6e-04 / 21-21 / 100) )
				(...) CCGGCCAACATTGATGAGATCTATACTCGAGTATAGATCTCATCAATGTTGGTTTTTTG ( Text Claims targeting: SMC1A (0.001 / 53-59 / 100) )
				(...) AATTCAAAAAACCAACATTGATGAGATCTATACTCGAGTATAGATCTCATCAATGTTGG ( Text Claims targeting: SMC1A (0.001 / 32-59 / 100) )
				(...) TAGGAGGTTCTTCTGAGTACA ( Text Claims targeting: SMC1A (6e-04 / 21-21 / 100) )
				(...) CCGGTAGGAGGTTCTTCTGAGTACATTCAAGAGATGTACTCAGAAGAACCT ( Text Claims targeting: SMC1A (0.001 / 25-51 / 100) GRIK1 (0.001 / 48-51 / 95) )
				(...) CCTATTTTTTG ( Seq. not correctly extracted (Char/long/short) )
				(...) AATTCAAAAAATAGGAGGTTCTTCTGAGTACATCTCTTGAATGTACTCAGAAGAACCTCCTA ( Text Claims targeting: SMC1A (0.005 / 62-62 / 100) GRIK1 (0.005 / 38-62 / 95) )
				(...) TTCTCCGAACGTGTCACGT ( Text Claims targeting: !! No clear target )
				(...) CCGGTTCTCCGAACGTGTCACGTTTCAAGAGAACGTGACACGTTCGGAGAATTTTTTG ( Text Claims targeting: !! No hits found )
				(...) AATTCAAAAAATTCTCCGAACGTGTCACGTTCTCTTGAAACGTGACACGTTCGGAGAA ( Text Claims targeting: !! No hits found )
				(SMC1A) TCGGACCATTTCAGAGGTTCA ( Text Claims targeting: SMC1A (6e-04 / 21-21 / 100) )
				(SMC1A) TCCTCAGAGTAGACCATGCTG ( Text Claims targeting: SMC1A (6e-04 / 21-21 / 100) )
				(ACTIN) GGCGGCACCACCATGTACCCT ( Text Claims targeting: POTEJ (6e-04 / 21-21 / 100) POTEI (6e-04 / 21-21 / 100) ACTB (6e-04 / 21-21 / 100) POTEF (6e-04 / 21-21 / 100) POTEE (6e-04 / 21-21 / 100) POTEM (0.002 / 21-21 / 100) ACTG2 (0.038 / 21-21 / 100) LOC644936 (0.038 / 21-21 / 100) ... )
				(ACTIN) AGGGGCCGGACTCGTCATACT ( Text Claims targeting: ACTB (6e-04 / 21-21 / 100) ACTG1P20 (0.15 / 21-21 / 95) )
				(CCNB1IP1) TCGAAAGTGTCGCATCAAACT ( Text Claims targeting: CCNB1IP1 (6e-04 / 21-21 / 100) )
				(CCNB1IP1) CACAGAAGATGTGAGAGCAGG ( Text Claims targeting: CCNB1IP1 (6e-04 / 21-21 / 100) GOLGA6L22 (6e-04 / 21-21 / 94) GOLGA6L2 (9.2 / 21-21 / 94) CHCHD6 (9.2 / 21-21 / 94) GOLGA6L1 (9.2 / 21-21 / 94) GOLGA6L6 (9.2 / 21-21 / 94) )
23685956	Close			(...) TTCTCCGAACGTGTCACGT ( Text Claims non-targeting: No clear target )
	22901129			(...) CCGGGCCTCCATAAATATGATCTATCTCGAGATAGATCATATTTATGGAGGCTTTTT ( Text Undetected claim: RAC1 (0.005 / 25-57 / 100) ZNF169 (0.005 / 53-57 / 100) HSP90AB4P (1.2 / 56-57 / 100) )
	0.478977			(...) CCGGCGGGATTACCACCATGACAATCTCGAGATTGTCATGGTGGTAATCCCGTTTTT ( Text Undetected claim: RAC1 (0.001 / 25-57 / 100) )
23687415	Ok			(...) GGGTCTGCACACGCTGTTC ( Text Claims targeting: PBLD (0.006 / 19-19 / 100) PML (0.006 / 17-19 / 100) )
	23911301			(...) TAATGTCAACCCTTCCGTCT ( Text Claims targeting: PBLD (0.002 / 20-20 / 100) )
	0.518498			(...) GGGACAGGATAAACTTTAGC ( Text Claims targeting: ARAP3 (7.3 / 18-20 / 94) )
				(...) AGCATGATCCCAAAGTCGAAC ( Text Claims targeting: STRAP (6e-04 / 21-21 / 100) SLC39A8 (2.3 / 19-21 / 100) )
				(...) AACTTGGTCGACCAGCTTGCAAGG ( Text Claims targeting: TNS1 (3.7 / 24-24 / 100) )
				(...) AAAATGATAACTCGAGCTAGGCTGTCAGTGTGCCCGCGGATCCATGGCAATGAGACAGACGCCCAAGCTTTCAGGCCTTAACATCA ( Text Claims targeting: STRAP (0.002 / 63-86 / 100) PBLD (0.13 / 35-86 / 100) )
				(...) CGGGAAATCGTGCGTGACATT ( Text Claims targeting: ACTB (6e-04 / 21-21 / 100) POTEE (0.002 / 20-21 / 100) POTEI (0.002 / 20-21 / 100) POTEF (0.002 / 20-21 / 100) POTEJ (0.002 / 20-21 / 100) POTEM (0.038 / 20-21 / 100) ACTG1 (0.59 / 20-21 / 95) )
				(...) CTAGAAGCATTTGCGGTGGAC ( Text Claims targeting: ACTB (6e-04 / 21-21 / 100) POTEI (6e-04 / 21-21 / 100) POTEM (6e-04 / 21-21 / 100) POTEJ (6e-04 / 21-21 / 100) POTEE (6e-04 / 21-21 / 100) ACTA1 (6e-04 / 21-21 / 100) LOC644936 (6e-04 / 21-21 / 100) ACTA2-AS1 (0.002 / 21-21 / 100) ... )
				(...) TTAGTTGCGTTACACCCTTTC ( Text Claims targeting: POTEE (6e-04 / 21-21 / 100) POTEJ (6e-04 / 21-21 / 100) ACTB (6e-04 / 21-21 / 100) POTEF (6e-04 / 21-21 / 100) POTEM (0.15 / 21-21 / 95) )
				(...) ACCTTCACCGTTCCAGTTT ( Text Claims targeting: LOC644936 (0.006 / 19-19 / 100) ACTB (0.006 / 19-19 / 100) CASC3 (1.4 / 19-19 / 100) POTEM (5.5 / 19-19 / 94) )
				(...) GATCCGCTTATGGACGATCTATTGC ( Text Claims targeting: STRAP (0.017 / 25-25 / 100) )
				(...) TTCAAGAGAGCAATAGATCGTCCAT ( Text Claims targeting: STRAP (0.27 / 25-25 / 100) )
				(...) AAGTTTTTTGGAAAAGCTTT
				TCCAAAAAACTTATGGACGA
				TCTATTGCTCTCTTGAAGCA
				ATAGATCGTCCATAAGCGGA
				TCCGTAGCACGCTCACGTTT
				GTCTTCAAGAGAGACAAACG
				TGAGCGTGCTATTTTTTGGA
				AAAGCAGCTTGGCGTAATCA
				TGGTCATAGCTGTTTCCTGT
				GTGAAATTGTTATCCGCTCA
				CAATTCCACACA ( Seq. not correctly extracted (Char/long/short) )
23705783	Close			(...) AAGGTGAAGGAGAAGCTAAGT ( Text Claims targeting: MED19 (6e-04 / 21-21 / 100) LINC01541 (2.3 / 21-21 / 100) )
	21573803			(...) TTCTCCGAACGTGTCACGT ( Text Claims non-targeting: No clear target )
	0.452432			(ACTIN) GGCGGCACCACCATGTACCCT ( Text Claims targeting: POTEE (6e-04 / 21-21 / 100) POTEJ (6e-04 / 21-21 / 100) POTEI (6e-04 / 21-21 / 100) POTEF (6e-04 / 21-21 / 100) ACTB (6e-04 / 21-21 / 100) POTEM (0.002 / 21-21 / 100) LOC644936 (0.038 / 21-21 / 100) ACTG2 (0.038 / 21-21 / 100) ... )
				(ACTIN) AGGGGCCGGACTCGTCATACT ( Text Claims targeting: ACTB (6e-04 / 21-21 / 100) ACTG1P20 (0.15 / 21-21 / 95) )
				(Med19) GTAACTTCCTGCCTGACCTG ( Text Claims targeting: MED19 (0.002 / 20-20 / 100) )
				(Med19) TGTGCTTGTGCTTATTCTTCTTC ( Text Claims targeting: MED19 (5e-05 / 23-23 / 100) HIPK1 (3.3 / 23-23 / 100) RPS27A (5e-05 / 22-23 / 100) SRL (0.053 / 21-23 / 100) PRF1 (3.3 / 23-23 / 95) )
23743448	Ok	CCRK (75)
	26550235	ICK (40)
	0.586066	MAK (14)
23744357	Ok	ERK (18)
	23911301	NAC (10)
	0.520949	SPR (7)
23974097	Ok	TPD52 (129)		(TPD52) GCGGAAACUUGGAAUCAAU ( Text Claims targeting: TPD52 (0.006 / 19-19 / 100) PCDHGA9 (0.006 / 18-19 / 100) )
	25746840	ATM (81)		(TPD52) GGAGAAGUCUUGAAUUCGG ( Text Claims targeting: TPD52 (0.006 / 19-19 / 100) CD84 (0.006 / 17-19 / 100) )
	0.544948	H2AX (36)		(Atm) CTGTATCTACAGCAGAGACC ( Text Claims targeting: C19orf67 (1.9 / 20-20 / 100) SMYD4 (1.9 / 20-20 / 100) )
		TPD52L1 (7)		(Atm) TCACACCCAAGCTTTCCATC ( Text Claims targeting: ATM (0.002 / 20-20 / 100) )
		BRCA1 (6)		(Gapdh) TGCACCACCAACTGCTTAGC ( Text Claims targeting: GAPDH (0.002 / 20-20 / 100) )
		GAPDH (5)		(Gapdh) GGAAGGCCATGCCAGTGA ( Text Claims targeting: GAPDH (0.023 / 18-18 / 100) )
23983589	Close	NLK (65)		(NLK) GATAGACCTATTGGATATG ( Text Claims targeting: NLK (0.006 / 19-19 / 100) CDC45 (0.35 / 18-19 / 100) )
	25629696	APC (5)		(...) TTCTCCGAACGTGTCACGT ( Text Claims non-targeting: No clear target )
	0.470708			(...) GATAGACCTATTGGATATG ( Text Undetected claim: NLK (0.006 / 19-19 / 100) CDC45 (0.35 / 18-19 / 100) )
				(NLK) TTCTCCGAACGTGTCACGT ( Text Claims targeting: !! No clear target )
				(NLK) ATCATCAGCACTCGCATCATC ( Text Claims targeting: NLK (6e-04 / 21-21 / 100) LPAR2 (2.3 / 20-21 / 100) )
				(NLK) GACCAGACAACACCAAAGGC ( Text Claims targeting: NLK (0.002 / 20-20 / 100) ZNF630 (7.3 / 18-20 / 94) )
24003121	Ok	Nob1 (19)
	23911301
	0.591025
24040910	Close			(STMN1) TTATTAGCTTCCATTTTGT ( Text Claims targeting: STMN1 (0.006 / 19-19 / 100) FECH (0.006 / 17-19 / 100) FKTN (1.4 / 18-19 / 100) )
	25746840			(STMN1) TTATTAACCATTCAAGTCC ( Text Claims targeting: STMN1 (0.006 / 19-19 / 100) AMN1 (0.006 / 19-19 / 100) )
	0.4432			(...) AGAATACACTGCCTGTCGCTTG ( Text Claims targeting: STMN1 (2e-04 / 22-22 / 100) )
				(...) AGGCACGCTTCTCCAG ( Text Claims targeting: STMN1 (0.24 / 16-16 / 100) )
				(...) TGGAGAAAATCTGGCACCAC ( Text Claims targeting: ACTB (0.002 / 20-20 / 100) POTEF (0.47 / 20-20 / 95) POTEM (0.47 / 20-20 / 95) LOC148709 (0.47 / 20-20 / 95) ACTG2 (0.47 / 20-20 / 95) ACTG1 (0.47 / 20-20 / 95) POTEE (0.47 / 20-20 / 95) ACTC1 (0.47 / 20-20 / 95) ... )
24073379	Ok	CD8 (13)		(mice) TCCATGACGTTCCTGACG ( Text Claims targeting: !! No clear target )
	23911301	CD4 (8)
	0.579882
24092860	Close	PTEN (48)		(...) UGAGGUAGUAGGUUGUAUAGUU ( Text Undetected claim: MIRLET7BHG (2e-04 / 22-22 / 100) MIRLET7A1 (2e-04 / 22-22 / 100) MIRLET7A3 (2e-04 / 22-22 / 100) MIRLET7A2 (2e-04 / 22-22 / 100) MIRLET7F1 (0.045 / 22-22 / 95) SPACA6P-AS (0.045 / 22-22 / 95) MIRLET7F2 (0.045 / 22-22 / 95) MIRLET7E (0.045 / 22-22 / 95) ... )
	23911301	MMP9 (5)		(...) UUCUCCGAACGUGUCACGUTT ( Text Claims non-targeting: No clear target )
	0.478024			(...) GGCGUAUACAGGAACAAUATT ( Text Undetected claim: PTEN (6e-04 / 21-21 / 100) PTENP1 (6e-04 / 21-21 / 100) MAGEA11 (0.038 / 21-21 / 100) THEMIS (0.038 / 21-21 / 100) )
				(...) GCGCGAATTCACACGATGCGTATTTTAGTT ( Text Claims targeting: KRAS (0.006 / 30-30 / 100) )
				(...) GCGCAAGCTTAAGAATCACAGTTATGCCAA ( Text Claims targeting: KRAS (0.006 / 30-30 / 100) BRDT (6.0 / 29-30 / 100) BRDTP1 (6.0 / 29-30 / 100) )
24133592	Ok	NOB1 (77)		(NOB1) ATCTGCCCTACAAGCCTAAAC ( Text Claims targeting (target known): ( # Seq NOB1 # ) NOB1 (6e-04 / 21-21 / 100) )
	25169742			(NOB1) TCCTCCTCCTCCTCCTCAC ( Text Claims targeting (target known): ( # Seq NOB1 and many # ) DNHD1 (0.006 / 19-19 / 100) QKI (0.006 / 19-19 / 100) FRMPD3 (0.006 / 19-19 / 100) PTPN14 (0.006 / 19-19 / 100) NOB1 (0.006 / 19-19 / 100) XPC (0.006 / 19-19 / 100) ITPRIPL1 (0.006 / 19-19 / 100) C16orf71 (0.006 / 19-19 / 100) ... )
	0.505301			(ACTIN) CGGCATTGTCACCAACTG ( Text Claims targeting: GLRA2 (0.35 / 17-18 / 100) ACTB (5.5 / 18-18 / 94) )
				(ACTIN) CGCTCGGTCAGGATCTTC ( Text Claims targeting: POTEM (5.5 / 18-18 / 94) ACTBL2 (5.5 / 18-18 / 94) ACTA2 (5.5 / 18-18 / 94) POTEE (5.5 / 18-18 / 94) POTEI (5.5 / 18-18 / 94) ACTB (5.5 / 18-18 / 94) POTEJ (5.5 / 18-18 / 94) LOC100130331 (5.5 / 18-18 / 94) ... )
24135379	Ok	SCD (70)
	25746840	STS (6)
	0.517801
24172981	Close	LGR5 (135)		(GAPDH) ATCATCCCTGCCTCTACTGG ( Text Claims targeting: GAPDH (0.002 / 20-20 / 100) )
	23911301			(GAPDH) TTTCTAGACGGCAGGTCAGGT ( Text Claims targeting: GAPDH (6e-04 / 21-21 / 100) )
	0.442624			(LGR5) GAGGATCTGGTGAGCCTGAGAA ( Text Claims targeting: LGR5 (2e-04 / 22-22 / 100) )
				(LGR5) CATAAGTGATGCTGGAGCTGGTAA ( Text Claims targeting: LGR5 (2e-05 / 24-24 / 100) WAPL (3.7 / 24-24 / 100) CSHL1 (3.7 / 22-24 / 100) )
				(...) GTCTGCAATCAGTTACCTA ( Text Claims targeting: LGR5 (0.006 / 19-19 / 100) )
24228091	Close	NOB1 (102)		(cell) ctact ( Seq. not correctly extracted (Char/long/short) )
	23911301			(NOB1) AAGGTTAAGGTGAGCTCATCG ( Text Claims targeting: NOB1 (6e-04 / 21-21 / 100) ASAP2 (0.010 / 21-21 / 100) )
	0.492207			(NOB1) AATTCTCCGAACGTGTCACGT ( Text Claims non-targeting (known seq): ( # Seq Eb # ) No clear target )
24272675	Ok	ZFP91 (74)		(TUBA1B) TGTCCTTGCCCATCCTCGCTA ( Text Claims targeting: ZFP91 (6e-04 / 21-21 / 100) ZFP91-CNTF (6e-04 / 21-21 / 100) UNC45A (0.59 / 20-21 / 100) )
	25746840	TNF (7)		(TUBA1B) ACTCTTGAAGGCCCGAGCAC ( Text Claims targeting: ZFP91-CNTF (0.002 / 20-20 / 100) ZFP91 (0.002 / 20-20 / 100) )
	0.546375	IL1R1 (7)		(...) CCAGCTAATGAGACAATGGA ( Text Claims targeting: IL1R1 (0.002 / 20-20 / 100) CRYBG3 (0.47 / 20-20 / 100) PCNX1 (0.002 / 18-20 / 100) )
		MAP3K14 (6)		(...) GTAATAGTCTTCCCCTAGCA ( Text Claims targeting: IL1R1 (0.002 / 20-20 / 100) )
		ALAS1 (5)		(...) GCCTCTTCTCCTTCCTGATCGT ( Text Claims targeting: TNF (2e-04 / 22-22 / 100) OC90 (2.8 / 22-22 / 100) SLC35D1 (2.8 / 22-22 / 100) SCN2A (2.8 / 22-22 / 100) PIGU (0.18 / 17-22 / 100) TTYH2 (0.18 / 17-22 / 100) TMPRSS11BNL (2.8 / 20-22 / 100) LRRTM1 (2.8 / 22-22 / 95) ... )
		GAPDH (5)		(...) ATCTCTCAGCTCCACGCCAT ( Text Claims targeting: TNF (0.002 / 20-20 / 100) )
				(...) TGGAACCCACAGTCATTGATGA ( Text Claims targeting: TUBA1C (2e-04 / 22-22 / 100) TUBA1A (2e-04 / 22-22 / 100) TUBA1B (2e-04 / 22-22 / 100) STAC3 (2.8 / 22-22 / 100) SYNM (0.18 / 19-22 / 100) NLRP13 (0.18 / 20-22 / 100) SMIM13 (2.8 / 21-22 / 100) )
				(...) TGATCTCCTTGCCAATGGTGTA ( Text Claims targeting: TUBA1A (2e-04 / 22-22 / 100) TUBA1B (2e-04 / 22-22 / 100) TUBA1C (2e-04 / 22-22 / 100) CALB2 (0.71 / 22-22 / 100) TUBA3C (0.011 / 22-22 / 95) TUBA4A (0.011 / 19-22 / 100) TUBA3D (0.71 / 22-22 / 95) TUBA3E (0.71 / 22-22 / 95) ... )
				(ALAS1) AGACATAACATCTACGTGCAA ( Text Claims targeting: ALAS1 (6e-04 / 21-21 / 100) )
				(ALAS1) GAATGAGGCTTCAGTTCCA ( Text Claims targeting: ALAS1 (0.006 / 19-19 / 100) PRAMENP (0.006 / 19-19 / 100) NINJ2 (1.4 / 19-19 / 100) SBDSP1 (1.4 / 17-19 / 100) OR5A2 (5.5 / 19-19 / 94) )
24348824	Ok			(...) AATGACAAGTTCGCCGAGGAC ( Text Claims targeting: FZD1 (6e-04 / 21-21 / 100) GTF2H4 (9.2 / 20-21 / 94) )
	25169742			(...) GCCAGGTGAAAATACTGTGAGTTGG ( Text Claims targeting: FZD1 (5e-06 / 25-25 / 100) NLN (4.2 / 23-25 / 100) )
	0.547488			(...) CAAGGTGCCATCCTATCTCAGC ( Text Claims targeting: FZD2 (2e-04 / 22-22 / 100) )
				(...) GTAGCAGCCCGACAGAAAAATG ( Text Claims targeting: FZD2 (2e-04 / 22-22 / 100) )
				(...) AGAGAAGAACTGTCATTTGCTCGC ( Text Claims targeting: FZD3 (2e-05 / 24-24 / 100) )
				(...) TCCTTGTGTCACTGTGGAAGCC ( Text Claims targeting: FZD3 (2e-04 / 22-22 / 100) FAM212B (2.8 / 21-22 / 100) )
				(...) CAAGTGATTCTCCTGCCACAGC ( Text Claims targeting: FZD4 (2e-04 / 22-22 / 100) SYDE2 (2e-04 / 22-22 / 100) ZNF530 (2e-04 / 22-22 / 100) CIPC (2e-04 / 22-22 / 100) LINC01426 (2e-04 / 22-22 / 100) SNAPC3 (2e-04 / 22-22 / 100) TSIX (2e-04 / 22-22 / 100) GPR82 (0.045 / 22-22 / 95) ... )
				(...) CAACTCTCTCCAGTGTCCTCCATC ( Text Claims targeting: FZD4 (2e-05 / 24-24 / 100) OBSCN (0.24 / 22-24 / 100) LINC00950 (0.94 / 23-24 / 100) )
				(...) CCCTCATCCCCTAAGAGAGACAAAG ( Text Claims targeting: FZD5 (5e-06 / 25-25 / 100) PIFO (4.2 / 24-25 / 95) )
				(...) GCTGGCTGTGAAGAAGTTGCTG ( Text Claims targeting: FZD5 (2e-04 / 22-22 / 100) )
				(...) AGCAGCATCCATCTCCAGACTCTC ( Text Claims targeting: FZD6 (2e-05 / 24-24 / 100) OLR1 (0.94 / 23-24 / 100) )
				(...) CTGAATGACAACCACCTCCCTG ( Text Claims targeting: FZD6 (2e-04 / 22-22 / 100) )
				(...) AGACTTAGCCACAGCAGCAAGG ( Text Claims targeting: FZD7 (2e-04 / 22-22 / 100) ILVBL (2.8 / 21-22 / 100) )
				(...) CGCCGTTATCATCATCTTCCTG ( Text Claims targeting: FZD7 (2e-04 / 22-22 / 100) SLCO1A2 (0.71 / 22-22 / 100) CMTM5 (2.8 / 22-22 / 100) SLC25A2 (2.8 / 22-22 / 100) SLC13A3 (2.8 / 22-22 / 100) EFNB1 (2.8 / 22-22 / 100) GPATCH1 (2.8 / 21-22 / 100) LOC647323 (2.8 / 20-22 / 100) ... )
				(...) ATCCAAAGCAGATGCCATTGTC ( Text Claims targeting: FZD8 (2e-04 / 22-22 / 100) LTBP3 (0.18 / 22-22 / 100) SEPT6 (0.18 / 19-22 / 100) UBE2G2 (2.8 / 21-22 / 100) DAAM1 (2.8 / 20-22 / 100) SRRT (2.8 / 22-22 / 95) )
				(...) AACACTGTGAAGGGGTGGGAAC ( Text Claims targeting: FZD8 (2e-04 / 22-22 / 100) )
				(...) TGCTCACTTGCCTGACCTTGAC ( Text Claims targeting: FZD9 (2e-04 / 22-22 / 100) CLCN1 (2.8 / 20-22 / 100) )
				(...) AAACGCTGGACTGCCTGATG ( Text Claims targeting: FZD10 (0.002 / 20-20 / 100) )
				(...) GCTTTTTTGTAAATCCCACCGC ( Text Claims targeting: FZD10 (2e-04 / 22-22 / 100) )
				(GAPDH) ACCTGACCTGCCGTCTAGAA ( Text Claims targeting: GAPDH (0.002 / 20-20 / 100) )
				(GAPDH) TCCACCACCCTGTTGCTGTA ( Text Claims targeting: GAPDH (0.002 / 20-20 / 100) SEPT5 (7.3 / 18-20 / 94) SEPT5-GP1BB (7.3 / 18-20 / 94) CD2AP (7.3 / 20-20 / 94) EFS (7.3 / 19-20 / 94) )
				(...) TCCTCAAGGTGCCATCCTATCTC ( Text Claims targeting: FZD2 (5e-05 / 23-23 / 100) )
				(...) TGGTGACAGTGAAGAAGGTGGAAG ( Text Claims targeting: FZD2 (2e-05 / 24-24 / 100) OBSL1 (0.24 / 18-24 / 100) LRRC23 (3.7 / 24-24 / 100) NCR2 (0.24 / 17-24 / 100) KAT6B (3.7 / 22-24 / 100) KRT8P41 (3.7 / 23-24 / 100) CD109 (3.7 / 23-24 / 95) THSD7A (3.7 / 23-24 / 100) ... )
				(...) AGAGGCGGAGGAGAACAAACAG ( Text Claims targeting: CCND1 (2e-04 / 22-22 / 100) CD46 (2.8 / 22-22 / 100) )
				(...) AGGCGGTAGTAGGACAGGAAGTTG ( Text Claims targeting: CCND1 (2e-05 / 24-24 / 100) LOC100128317 (3.7 / 24-24 / 100) USP24 (3.7 / 22-24 / 100) )
				(RPL19) CGAATGCCAGAGAAGGTCAC ( Text Claims targeting: RPL19P12 (0.002 / 20-20 / 100) RPL19 (0.002 / 20-20 / 100) FBRS (0.47 / 20-20 / 100) SLC22A20 (0.47 / 19-20 / 100) )
				(RPL19) CCATGAGAATCCGCTTGTTT ( Text Claims targeting: RPL19 (0.002 / 20-20 / 100) RPL19P12 (0.47 / 20-20 / 95) )
24370119	Very Close	IFITM3 (93)		(...) TTCTCCGAACGTGTCACGT ( Text Claims non-targeting: No clear target )
	23911301			(IFITM3) GCTGGAATTCATGAATCACACTGTCCAAAC ( Text Claims targeting: IFITM3 (0.002 / 30-30 / 100) LOC101927630 (0.002 / 28-30 / 100) )
	0.351308			(IFITM3) CCAACTATGAGATGCTCAAGGCTCGAGCCTTGAGCATCTCATAGTTGGTTTTTT ( Text Claims targeting: IFITM2 (0.005 / 21-54 / 95) IFITM3 (0.005 / 21-54 / 100) IFITM4P (1.1 / 21-54 / 100) ITPRIP (4.3 / 20-54 / 100) SLC1A3 (4.3 / 52-54 / 100) )
				(IFITM3) CCTCATGACCATTCTGCTCATCTCGAGATGAGCAGAATGGTCATGAGGTTTTT ( Text Claims targeting: IFITM2 (0.001 / 22-53 / 100) IFITM3 (0.001 / 22-53 / 100) )
				(IFITM3) TGTCCAAACCTTCTTCTCTCC ( Text Claims targeting: IFITM3 (6e-04 / 21-21 / 100) LEMD1 (6e-04 / 21-21 / 100) HMGCR (0.59 / 21-21 / 100) RBM15B (2.3 / 19-21 / 94) ATP1B4 (9.2 / 20-21 / 94) HIV-1 (9.2 / 19-21 / 94) )
				(IFITM3) CGTCGCCAACCATCTTCC ( Text Claims targeting: IFITM1 (0.023 / 18-18 / 100) IFITM2 (0.023 / 18-18 / 100) IFITM3 (0.023 / 18-18 / 100) )
				(ACTIN) GTGGACATCCGCAAAGAC ( Text Claims targeting: POTEF (0.023 / 18-18 / 100) ACTG1P4 (0.023 / 18-18 / 100) ACTG1 (0.023 / 18-18 / 100) POTEE (0.023 / 18-18 / 100) ACTB (0.023 / 18-18 / 100) POTEI (0.023 / 18-18 / 100) POTEJ (0.023 / 18-18 / 100) KANTR (0.023 / 18-18 / 100) ... )
				(ACTIN) AAAGGGTGTAACGCAACTA ( Text Claims targeting: ACTB (0.006 / 19-19 / 100) POTEJ (0.006 / 19-19 / 100) POTEE (0.006 / 19-19 / 100) POTEF (0.006 / 19-19 / 100) POTEM (1.4 / 19-19 / 95) )
24387290	Close			(...) GCTGAAGATCACACCGATG ( Text Claims targeting: AFAP1L2 (1.4 / 19-19 / 95) )
	25169742			(...) GCCAGCTTAGCACTGACTC ( Text Claims non-targeting: No clear target )
	0.479662			(Cell) AAGCAGCAGCTCTGATGAGG ( Text Claims targeting: AFAP1L2 (0.002 / 20-20 / 100) BRWD3 (0.002 / 20-20 / 100) MYCBP2 (0.47 / 18-20 / 100) SRPRA (0.47 / 18-20 / 100) PIAS4 (7.3 / 20-20 / 94) )
				(Cell) GGTCTGGAAGGCTCTTCTGA ( Text Claims targeting: AFAP1L2 (0.002 / 20-20 / 100) DDX20 (0.002 / 20-20 / 100) LIMCH1 (7.3 / 20-20 / 94) )
24413018	Ok	FXYD6 (29)
	23911301	VIAAT (7)
	0.598084	PLP (5)
		SNAP23 (5)
24516604	Ok
	24842331
	0.57128
24604387	Very Close	KLF8 (77)		(KLF8) CAGCACTGTTTAATGACAT ( Text Claims targeting: KLF8 (0.006 / 19-19 / 100) )
	24714960	GAPDH (8)		(KLF8) TTCTCCGAACGTGTCACGT ( Text Claims non-targeting: No clear target )
	0.42889			(...) TTCAGAAGGTGGCTCAATGC ( Text Claims targeting: KLF8 (0.002 / 20-20 / 100) )
				(...) GGAGTGTTGGAGAAGTCATATTAC ( Text Claims targeting: KLF8 (2e-05 / 24-24 / 100) HEPHL1 (3.7 / 23-24 / 95) )
				(KLF8) TGACTTCAACAGCGACACCCA ( Text Claims targeting: GAPDH (6e-04 / 21-21 / 100) SNX20 (6e-04 / 19-21 / 100) CELSR2 (2.3 / 20-21 / 100) TOMM70 (9.2 / 21-21 / 94) )
				(KLF8) GGAGTGTTGGAGAAGTCATATTAC ( Text Claims targeting: KLF8 (2e-05 / 24-24 / 100) HEPHL1 (3.7 / 23-24 / 95) )
24604726	Ok	TPD52 (58)
	25746840	PLP2 (25)
	0.614197	RAB5 (21)
		RAB5C (14)
		TPD52L1 (11)
		MAL2 (6)
		YIF1A (6)
		GOLGA5 (5)
24618206	Close			(...) GCCCTCGGTGTCCTACTTCAAAT ( Text Claims targeting: CCND1 (5e-05 / 23-23 / 100) TAAR5 (3.3 / 22-23 / 100) )
	25629696			(...) ATTTGAAGTAGGACACCGAGGGC ( Text Claims targeting: CCND1 (5e-05 / 23-23 / 100) )
	0.483694			(...) GCACGATTTCATTGAACACTTCC ( Text Claims targeting: CCND1 (5e-05 / 23-23 / 100) )
				(...) GGAAGTGTTCAATGAAATCGTGC ( Text Claims targeting: CCND1 (5e-05 / 23-23 / 100) )
				(...) GAAGTTCATTTCCAATCCGCCCT ( Text Claims targeting: CCND1 (5e-05 / 23-23 / 100) )
				(...) AGGGCGGATTGGAAATGAACTTC ( Text Claims targeting: CCND1 (5e-05 / 23-23 / 100) GRB10 (0.82 / 21-23 / 100) COMMD9 (0.82 / 21-23 / 100) )
				(...) CTTCCTGTCAGA ( Seq. not correctly extracted (Char/long/short) )
				(...) GACTTCATAAGGCGCATGC ( Text Claims non-targeting: No clear target )
				(...) GCATGCGCCTTATGAAGTC ( Text Claims non-targeting: No clear target )
24650096	Close	ENO1 (118)		(ENO1) GCCGGCTTTACGTTCACCTC ( Text Claims targeting: ENO1 (0.002 / 20-20 / 100) )
	23911301			(ENO1) GTTGAAGCACCACTGGGCAC ( Text Claims targeting: EDARADD (0.002 / 20-20 / 100) ENO1 (0.002 / 20-20 / 100) MUC16 (1.9 / 20-20 / 100) LOC101927021 (1.9 / 19-20 / 100) C17orf96 (7.3 / 20-20 / 94) )
	0.468771			(...) ATCTGTTTCACAGTCTGGGACG ( Text Claims targeting: ARF5 (2e-04 / 22-22 / 100) )
				(...) CCTGCTTGTTGGCAAATACC ( Text Claims targeting: ARF5 (0.002 / 20-20 / 100) THOC1 (0.12 / 20-20 / 100) ARL5C (7.3 / 18-20 / 94) MDH1B (7.3 / 18-20 / 94) )
				(ENO1) CCGGAATGTCATCAAGGAGAAATATCTCGAGATATTTCTCCTTGATGACATTTTTTTG ( Text Claims targeting: LINC00965 (0.001 / 20-58 / 100) ENO1 (0.001 / 25-58 / 100) EDARADD (0.001 / 25-58 / 100) )
				(ENO1) AATTCAAAAAAATGTCATCAAGGAGAAATATCTCGAGATATTTCTCCTTGATGACATT ( Text Claims targeting: ENO1 (0.005 / 58-58 / 100) EDARADD (0.005 / 58-58 / 100) LINC00965 (0.005 / 58-58 / 100) )
				(...) CCGGCGTGAACGAGAAGTCCTGCAACTCGAGTTGCAGGACTTCTCGTTCACGTTTTG ( Text Claims targeting: ENO1 (3e-04 / 52-57 / 100) )
				(...) AATTCAAAACGTGAACGAGAAGTCCTGCAACTCGAGTTGCAGGACTTCTCGTTCACG ( Text Claims targeting: ENO1 (3e-04 / 57-57 / 100) )
				(...) CCGGCCACTGTTGAGGTTGATCTCTCTCGAGAGAGATCAACCTCAACAGTGGTTTTTG ( Text Claims targeting: ENO1 (0.005 / 25-58 / 100) EDARADD (0.005 / 25-58 / 100) GPX3 (4.7 / 44-58 / 100) )
				(...) AATTCAAAAACCACTGTTGAGGTTGATCTCTCTCGAGAGAGATCAACCTCAACAGTGG ( Text Claims targeting: ENO1 (0.005 / 58-58 / 100) EDARADD (0.005 / 58-58 / 100) GPX3 (4.7 / 34-58 / 100) )
				(ENO1) GCAUUGGAGCAGAGGUUUATT ( Text Claims targeting: ENO1 (0.010 / 19-21 / 100) EDARADD (9.2 / 19-21 / 94) )
24651440	Ok	NAC (13)		(Skp2) CTAGCTAGCGCCACCATGCACAGGAAGCACCTCCAG ( Text Claims targeting: SKP2 (0.002 / 36-36 / 100) C19orf81 (0.002 / 27-36 / 100) CSRP1 (0.57 / 29-36 / 100) )
	25169742	SKP2 (5)		(Skp2) CCGGAATTCTCAGACGTTACTTTCACCGTGCC ( Text Claims targeting: KMT2E-AS1 (1e-04 / 32-32 / 100) ARHGEF3 (1e-04 / 32-32 / 100) )
	0.531437
24655544	Close	BANCR (120)
	25169742	HDAC3 (12)
	0.494939	TNM (7)
24658464	Ok	DRD2 (95)		(DRD2) GCAACGTGCTGGTGTGCAT ( Text Claims targeting: DRD2 (0.006 / 19-19 / 100) ADORA2B (0.006 / 17-19 / 100) DRD5 (0.089 / 17-19 / 100) )
	25746840	GNAI2 (24)		(GNAI2) GGAGCGTATTGCACAGAGT ( Text Claims targeting: GNAI2 (0.006 / 19-19 / 100) )
	0.577223	EGFR (18)		(DRD2) GTATCCCTTCTCACAGCACAT ( Text Claims targeting: DRD2 (6e-04 / 21-21 / 100) URM1 (6e-04 / 20-21 / 95) )
		GSC (12)		(DRD2) GCCCTTCTTCATCACACACAT ( Text Claims targeting: DRD2 (6e-04 / 21-21 / 100) SLC4A4 (6e-04 / 21-21 / 100) KIAA1841 (0.038 / 21-21 / 100) NLN (2.3 / 20-21 / 100) )
		ERK (10)		(...) GCCCTTCTTCATCACACACAT ( Text Undetected claim: DRD2 (6e-04 / 21-21 / 100) SLC4A4 (6e-04 / 21-21 / 100) KIAA1841 (0.038 / 21-21 / 100) NLN (2.3 / 20-21 / 100) )
				(...) GCCCTTTTTTATAACACACAT ( Text Undetected claim: CNKSR2 (0.15 / 21-21 / 100) ELK4 (0.15 / 21-21 / 100) CDS1 (2.3 / 21-21 / 100) USH2A (9.2 / 21-21 / 94) )
				(DRD2) GCGGACAGACCCCACTACAA ( Text Claims targeting: DRD2 (0.002 / 20-20 / 100) GALNT16 (7.3 / 15-20 / 100) )
				(DRD2) AAGGGCACGTAGAAGGAGAC ( Text Claims targeting: DRD2 (0.002 / 20-20 / 100) ADRB1 (0.002 / 20-20 / 100) ANKRD11 (0.47 / 18-20 / 100) )
				(HPRT) CAGGACTGAACGTCTTGCTC ( Text Claims targeting: HPRT1 (0.002 / 20-20 / 100) ZNF813 (0.47 / 18-20 / 100) ZNF808 (0.47 / 19-20 / 100) )
				(HPRT) CAAATCCAACAAAGTCTGGC ( Text Claims targeting: HPRT1 (0.002 / 20-20 / 100) )
				(DRD2) CTCTTCGGACTCAATAACGCA ( Text Claims targeting: DRD2 (6e-04 / 21-21 / 100) )
				(DRD2) GACGATGGAGGAGTAGACCAC ( Text Claims targeting: DRD2 (6e-04 / 21-21 / 100) )
				(GNAI2) TACCGGGCGGTTGTCTACA ( Text Claims targeting: GNAI2 (0.006 / 19-19 / 100) )
				(GNAI2) GGGTCGGCAAAGTCGATCTG ( Text Claims targeting: GNAI2 (0.002 / 20-20 / 100) )
				(ACTIN) TGAAGTGTGACGTGGACATC ( Text Claims targeting: ACTG1P4 (0.002 / 20-20 / 100) ACTB (0.002 / 20-20 / 100) KANTR (0.002 / 20-20 / 100) ACTG1 (0.002 / 20-20 / 100) ACTG1P20 (0.47 / 20-20 / 95) )
				(ACTIN) GGAGGAAGCAATGATCT ( Text Claims targeting: AXL (0.93 / 15-17 / 100) )
				(...) TACCACATCCAAGGAAGGCAGCA ( Text Claims targeting: RNA45S5 (5e-05 / 23-23 / 100) RNA18S5 (5e-05 / 23-23 / 100) CDH26 (3.3 / 23-23 / 100) SLC25A42 (3.3 / 21-23 / 95) )
				(...) TGGAATTACCGCGGCTGCTGGCA ( Text Claims targeting: RNA45S5 (5e-05 / 23-23 / 100) RNA18S5 (5e-05 / 23-23 / 100) )
				(GAPDH) ATCATCCCTGCCTCTACTGG ( Text Claims targeting: GAPDH (0.002 / 20-20 / 100) )
				(GAPDH) GTCAGGTCCACCACTGACAC ( Text Claims targeting: GAPDH (0.002 / 20-20 / 100) )
24660028	Close	L1CAM (78)		(...) AGGGAUGGUGUCCACU ( Text Undetected claim: L1CAM (0.24 / 16-16 / 100) PCED1A (0.24 / 16-16 / 100) DEF8 (0.93 / 16-16 / 100) )
	25629696	ERK (6)		(...) UCAAATT ( Seq. not correctly extracted (Char/long/short) )
	0.46442			(L1CAM) GACTACGAGATCCACTTGTTTAAGGA ( Text Claims targeting: L1CAM (1e-06 / 26-26 / 100) )
				(L1CAM) CTCACAAAGCCGATGAACCA ( Text Claims targeting: L1CAM (0.002 / 20-20 / 100) )
				(ACTIN) GCTCCTCCTGAGCGCAAG ( Text Claims targeting: ACTB (0.023 / 18-18 / 100) LOC644936 (5.5 / 18-18 / 94) )
				(ACTIN) CATCTGCTGGAAGGTGGACA ( Text Claims targeting: ACTG1P20 (0.002 / 20-20 / 100) ACTB (0.002 / 20-20 / 100) POTEI (0.002 / 20-20 / 100) KANTR (0.002 / 20-20 / 100) POTEJ (0.002 / 20-20 / 100) ACTG1 (0.002 / 20-20 / 100) POTEE (0.002 / 20-20 / 100) ACTA1 (0.002 / 20-20 / 100) ... )
24690175	Ok	SAH (9)
	26550235	DKC1 (7)
	0.571541
24694542	Close			(...) AGCCATCTTGGTCCCTTATAA ( Text Claims targeting: KCNH1 (6e-04 / 21-21 / 100) )
	23911301			(...) TTCAAGACG ( Seq. not correctly extracted (Char/long/short) )
	0.478621			(...) CTAGGTGTTCTAGTCTGGACT ( Text Claims non-targeting: !! GYPC (0.15 / 17-21 / 100) MR1 (0.59 / 19-21 / 100) DCAF5 (9.2 / 19-21 / 94) )
				(...) GCTTTTGAGAACGTGGATGAG ( Text Claims targeting: KCNH1 (6e-04 / 21-21 / 100) ZBTB17 (6e-04 / 20-21 / 100) )
				(...) CGAAGATGGTGGCATAGAGAA ( Text Claims targeting: KCNH1 (6e-04 / 21-21 / 100) ITPRIP (6e-04 / 21-21 / 100) LINC00690 (2.3 / 21-21 / 95) )
				(ACTIN) TCCACCTTCCAGCAGATGTG ( Text Claims targeting: LOC644936 (0.002 / 20-20 / 100) ACTA2 (0.002 / 20-20 / 100) ACTA2-AS1 (0.002 / 20-20 / 100) POTEM (0.002 / 20-20 / 100) POTEF (0.002 / 20-20 / 100) ACTG1P20 (0.002 / 20-20 / 100) ACTG2 (0.002 / 20-20 / 100) ACTA1 (0.002 / 20-20 / 100) ... )
				(ACTIN) GCATTTGCGGTGGACGAT ( Text Claims targeting: ACTG1P4 (0.023 / 18-18 / 100) LOC644936 (0.023 / 18-18 / 100) ACTA1 (0.023 / 18-18 / 100) ACTG1 (0.023 / 18-18 / 100) ACTB (0.023 / 18-18 / 100) ACTG1P20 (0.023 / 18-18 / 100) )
24814343	Ok			(...) CCAUAUACUGGUCCCUUUA ( Text Undetected claim: CPSF3 (0.006 / 19-19 / 100) )
	23911301			(...) CTGCCAGGAGCAGATCGAAG ( Text Undetected claim: CCND1 (0.002 / 20-20 / 100) DNAH17 (0.47 / 18-20 / 100) CCND3 (0.47 / 20-20 / 100) NEFL (1.9 / 20-20 / 100) )
	0.552733			(...) AATGCTCCGGAGAGGAGGGACT ( Text Undetected claim: CCND1 (2e-04 / 22-22 / 100) HSPB9 (2.8 / 21-22 / 100) )
				(...) ATCGAGAGGCCAAAGGCT ( Text Undetected claim: CCND1 (0.023 / 18-18 / 100) EFNA3 (1.4 / 18-18 / 100) MEG9 (1.4 / 17-18 / 100) ADAR (1.4 / 18-18 / 100) )
				(...) CGTCTTTTTGTCTTCTGCTGGA ( Text Undetected claim: CCND1 (7e-04 / 22-22 / 100) NEB (2.8 / 22-22 / 100) )
				(Dicer1) CTCATTATGACTTGCTATGTCGCCTTG ( Text Claims targeting: DICER1 (4e-07 / 27-27 / 100) )
				(Dicer1) CACAATCTCACATGGCTGAGAAG ( Text Claims targeting: DICER1 (5e-05 / 23-23 / 100) DZIP1L (3.3 / 23-23 / 100) LOC441178 (3.3 / 21-23 / 100) )
				(...) TGCTTTCCGCAGTCCTAACTATG ( Text Claims targeting: DICER1 (5e-05 / 23-23 / 100) )
				(...) AATGCCACAGACAAAAATGACC ( Text Claims targeting: DICER1 (2e-04 / 22-22 / 100) FTH1P3 (2.8 / 22-22 / 95) FTH1 (2.8 / 22-22 / 95) )
				(Timp2) CAACCCTATCAAGAGGATCCAGTAT ( Text Claims targeting: TIMP2 (5e-06 / 25-25 / 100) )
				(Timp2) GATGTCGAGAAACTCCTGCTTG ( Text Claims targeting: TIMP2 (2e-04 / 22-22 / 100) )
				(...) GACATCAGCTGTAATCATTCCTGTG ( Text Claims targeting: TIMP2 (5e-06 / 25-25 / 100) )
				(...) CGATGCCAAATGGAGAGC ( Text Claims targeting: TIMP2 (0.023 / 18-18 / 100) AKAP6 (1.4 / 18-18 / 100) SERPINA10 (1.4 / 17-18 / 100) FHIT (1.4 / 17-18 / 100) )
				(FHL1) CTGGCACAAAGACTGCTTCACCTGT ( Text Claims targeting: FHL1 (5e-06 / 25-25 / 100) LOC100128164 (5e-06 / 25-25 / 95) KIAA0368 (0.27 / 17-25 / 100) )
				(FHL1) GATTGTCCTTCATAGGCCACCACACTGG ( Text Claims targeting: FHL1 (9e-08 / 28-28 / 100) LOC100128164 (9e-08 / 28-28 / 100) NKPD1 (5.1 / 28-28 / 100) )
				(...) GCCAGGGCTGTCATCAACATGGATA ( Text Claims targeting: FHL1 (5e-06 / 25-25 / 100) LOC100128164 (5e-06 / 25-25 / 96) AK8 (4.2 / 23-25 / 95) )
				(...) TGCATTTCAGGTAAGCGGTAGGTGGA ( Text Claims targeting: FHL1 (1e-06 / 26-26 / 100) LOC100128164 (1e-06 / 26-26 / 96) )
				(...) GAAGGCCTCATCCTCCACTTTGGAAAG ( Text Claims targeting: TUB (4e-07 / 27-27 / 100) CFAP65 (1.3 / 27-27 / 100) LOC100506476 (1.3 / 27-27 / 100) MAOA (4e-07 / 19-27 / 100) NEFM (0.083 / 23-27 / 100) APPL2 (1.3 / 26-27 / 95) MIR3945 (1.3 / 27-27 / 95) )
				(...) TGCTAGCAGTGTCTCATGCTCG ( Text Claims targeting: TUB (2e-04 / 22-22 / 100) SLC35E1 (2e-04 / 21-22 / 100) )
				(...) GCATCAGTAGCTGAGTGCACTCCTGGT ( Text Claims targeting: TUB (4e-07 / 27-27 / 100) )
				(...) GTAGAGGGTATGAAGGGCAAGAACTCT ( Text Claims targeting: TUB (4e-07 / 27-27 / 100) ADP-ribose (5.1 / 27-27 / 100) ZNF615 (5.1 / 27-27 / 100) )
				(Vma21) GATAAGGCGGCGCTGAACGCACTGC ( Text Claims targeting: VMA21 (5e-06 / 25-25 / 100) )
				(Vma21) TGAGCCTTCATTCCAGGCCACATACACA ( Text Claims targeting: VMA21 (9e-08 / 28-28 / 100) )
				(...) CATCTGCACAGCACCTTACAGTTTGC ( Text Claims targeting: VMA21 (1e-06 / 26-26 / 100) )
				(...) GAAATGCAGCACATCCAAATCCTCCC ( Text Claims targeting: VMA21 (1e-06 / 26-26 / 100) PCDHB4 (4.6 / 24-26 / 100) ITSN2 (4.6 / 26-26 / 95) )
				(...) CTGGTCCGAGGAGAACCCAATGTTTCG ( Text Claims targeting: GSK3B (4e-07 / 27-27 / 100) )
				(...) CAGCCAACACACAGCCAGCAGACCATAC ( Text Claims targeting: GSK3B (9e-08 / 28-28 / 100) SLC31A2 (5.1 / 26-28 / 100) )
				(...) GAGCTGAGCCCATGGTTGTGTGTAAC ( Text Claims targeting: GSK3B (1e-06 / 26-26 / 100) )
				(...) GGTTCACTTCAGCAGGCAGGACAACTC ( Text Claims targeting: GSK3B (4e-07 / 27-27 / 100) PJA1 (4e-07 / 20-27 / 100) LOC105370203 (5.1 / 25-27 / 100) )
				(Smoc1) CTCTGATGGCAGGTCCTACGAGTCCA ( Text Claims targeting: SMOC1 (1e-06 / 26-26 / 100) )
				(Smoc1) GTATGGCACTGCACCTGGGTAAAGGAG ( Text Claims targeting: SMOC1 (4e-07 / 27-27 / 100) )
				(...) GAGTCCTGCAATTGTACTGCGGACTCCA ( Text Claims targeting: SMOC1 (9e-08 / 28-28 / 100) )
				(...) CATGGGATCTGGACTCCCTTCCTCTC ( Text Claims targeting: SMOC1 (1e-06 / 26-26 / 100) PLSCR5 (4.6 / 25-26 / 100) )
				(Acer3) CACGCTGGACTGGTGCGAGGAGAACT ( Text Claims targeting: ACER3 (1e-06 / 26-26 / 100) ACER2 (1e-06 / 26-26 / 95) NAPEPLD (4.6 / 24-26 / 95) )
				(Acer3) GTGGAAGCACCAGGATCCCATTCCTACC ( Text Claims targeting: ACER3 (9e-08 / 28-28 / 100) )
				(...) CTGTTCAAGCTAATACAGCATTTCCT ( Text Claims targeting: ACER3 (1e-06 / 26-26 / 100) MARK4 (4.6 / 24-26 / 100) )
				(...) GTGAATAAGCAGACTGAGATTACCTG ( Text Claims targeting: ACER3 (1e-06 / 26-26 / 100) )
				(TMEM48) CATTCATCCTCAGCAACTCATGCACTC ( Text Claims targeting: NDC1 (4e-07 / 27-27 / 100) RAB24 (1.3 / 27-27 / 100) ANKRD16 (4e-07 / 26-27 / 100) )
				(TMEM48) CTGTTAGTACCAGTGCAGGGAACCAC ( Text Claims targeting: NDC1 (1e-06 / 26-26 / 100) LDLR (4.6 / 24-26 / 100) )
				(...) GTGCTGTGTACTAAATACAGGCCACATAGTG ( Text Claims targeting: NDC1 (2e-09 / 31-31 / 100) )
				(...) CCTGGTTCCAACAGATGGTGTGTAGA ( Text Claims targeting: NDC1 (1e-06 / 26-26 / 100) NWD2 (1e-06 / 26-26 / 100) )
				(MSRB3) CTCTGGGAAGTGCGCAGTCCGGGT ( Text Claims targeting: MSRB3 (2e-05 / 24-24 / 100) PCSK4 (3.7 / 24-24 / 95) )
				(MSRB3) GTCCCTTTCTCCTGAGTGACATGG ( Text Claims targeting: MSRB3 (2e-05 / 24-24 / 100) PSMC5 (0.24 / 24-24 / 100) FILIP1 (2e-05 / 19-24 / 100) )
				(...) GCAGGATATGGAGTGCAATGAACTGAG ( Text Claims targeting: MSRB3 (4e-07 / 27-27 / 100) )
				(...) ACAGTAAGAGCTGGAGTGCAGAGA ( Text Claims targeting: MSRB3 (2e-05 / 24-24 / 100) SLC25A51 (3.7 / 24-24 / 100) PCMTD1 (3.7 / 22-24 / 100) ZNF254 (3.7 / 23-24 / 100) LOC105377458 (3.7 / 23-24 / 100) D-aspartate (3.7 / 22-24 / 100) LINC01304 (3.7 / 23-24 / 100) )
				(...) GACATCTGTCACCCCATTGATC ( Text Claims targeting: PLCG2 (2e-04 / 22-22 / 100) RN7SK (2e-04 / 22-22 / 100) LOC101928306 (2e-04 / 22-22 / 100) MUC17 (0.18 / 22-22 / 95) )
				(...) TCTGCAGTCTTGGAAGCTTGAC ( Text Claims targeting: RN7SK (0.045 / 22-22 / 95) )
24832596	Ok			(cell) ctact ( Seq. not correctly extracted (Char/long/short) )
	23911301
	0.556876
24885288	Ok	SOX2 (97)		(SOX2) GGAAUGGACCUUGUAUAGAUC ( Text Claims targeting: SOX2 (6e-04 / 21-21 / 100) )
	23911301			(SOX2) UCUAUACAAGGUCCAUUCCCC ( Text Claims targeting: SOX2 (6e-04 / 21-21 / 100) CNTNAP3 (0.59 / 21-21 / 100) CNTNAP3B (0.59 / 21-21 / 100) CNTNAP3P2 (0.59 / 21-21 / 100) SUSD4 (9.2 / 21-21 / 94) )
	0.513186			(SOX2) CGAGATAAACATGGCAATCAAAAT ( Text Claims targeting: SOX2 (2e-05 / 24-24 / 100) MXRA5 (3.7 / 22-24 / 95) )
				(SOX2) AATTCAGCAAGAAGCCTCTCCTT ( Text Claims targeting: SOX2 (5e-05 / 23-23 / 100) ZNF688 (0.82 / 22-23 / 100) GPRASP1 (3.3 / 22-23 / 100) )
24944699	Ok	AGS (15)
	24714960
	0.525716
24959289	Ok	WWOX (29)		(...) CACGCATTTTAGAAGAATGG ( Text Claims targeting: WWOX (0.002 / 20-20 / 100) AXDND1 (0.002 / 18-20 / 100) GUCY1B3 (0.47 / 18-20 / 100) )
	22901129			(...) GACAGCAGCACAGTACACG ( Text Claims targeting: WWOX (0.006 / 19-19 / 100) LIMS4 (0.006 / 18-19 / 100) LIMS3 (0.35 / 18-19 / 100) LIMS3-LOC440895 (0.35 / 18-19 / 100) LIMS1 (0.35 / 18-19 / 100) )
	0.540256			(WWOX) CGGGAAGCTTGTGATCAATGG ( Text Claims targeting: GAPDH (0.15 / 21-21 / 95) )
				(WWOX) GGCAGTGATGGCATGGACTG ( Text Claims targeting: GAPDH (0.002 / 20-20 / 100) ALAD (1.9 / 20-20 / 100) ZNF701 (1.9 / 20-20 / 100) )
25052921	Close	PAK7 (78)		(PAK7) CTAGCCGGGATTACCACCATGACAATTTCAAGAGAATTGTCATGGTGGTAATCCCGTTTTTTGGAATTAAT ( Text Claims targeting: RAC1 (0.006 / 26-71 / 100) ESYT2 (0.006 / 46-71 / 100) STEAP2 (1.6 / 37-71 / 100) )
	25262828	BAD (6)		(...) CTAGCCCGGTTCTCCGAACGTGTCACGTATCTCGAGATACGTGACACGTTCGGAGAATTTTTTTAAT ( Text Claims non-targeting: No hits found )
	0.458832			(...) GGCGTCCTCTTGTGTCTTC ( Text Claims targeting: !! No clear target )
				(...) GTACTGAGTCCTTCTGATTTGC ( Text Claims targeting: RAC1 (2e-04 / 22-22 / 100) )
				(ACTIN) GTGGACATCCGCAAAGAC ( Text Claims non-targeting: !! ACTB (0.023 / 18-18 / 100) !! POTEI (0.023 / 18-18 / 100) !! POTEJ (0.023 / 18-18 / 100) !! KANTR (0.023 / 18-18 / 100) !! ACTG1 (0.023 / 18-18 / 100) !! POTEE (0.023 / 18-18 / 100) !! ACTG1P4 (0.023 / 18-18 / 100) !! POTEF (0.023 / 18-18 / 100) ... )
				(ACTIN) AAAGGGTGTAACGCAACTA ( Text Undetected claim: POTEE (0.006 / 19-19 / 100) POTEJ (0.006 / 19-19 / 100) ACTB (0.006 / 19-19 / 100) POTEF (0.006 / 19-19 / 100) POTEM (1.4 / 19-19 / 95) )
25074541	Ok	ADC (15)
	23911301	PTEN (11)
	0.503267	VEGF (6)
25136578	Close	GAPDH (5)		(...) GCTTTTGAGAACGTGGATGAG ( Text Claims targeting: KCNH1 (6e-04 / 21-21 / 100) ZBTB17 (6e-04 / 20-21 / 100) )
	23911301			(...) CGAAGATGGTGGCATAGAGAA ( Text Claims targeting: ITPRIP (6e-04 / 21-21 / 100) KCNH1 (6e-04 / 21-21 / 100) LINC00690 (2.3 / 21-21 / 95) )
	0.487096			(GAPDH) GCCTCAAGATCAGCAAT ( Text Claims targeting: !! No clear target )
				(GAPDH) AGGTCCACCACTGACACGTT ( Text Claims targeting: GAPDH (0.002 / 20-20 / 100) NACC1 (0.002 / 19-20 / 100) IGFBP2 (1.9 / 19-20 / 100) PTGDS (1.9 / 18-20 / 100) )
				(...) AGCCATCTTGGTCCCTTATAA ( Text Claims targeting: KCNH1 (6e-04 / 21-21 / 100) )
				(...) TTCAAGACG ( Seq. not correctly extracted (Char/long/short) )
				(...) CTAGGTGTTCTAGTCTGGACT ( Text Claims non-targeting: !! GYPC (0.15 / 17-21 / 100) MR1 (0.59 / 19-21 / 100) DCAF5 (9.2 / 19-21 / 94) )
25176399	Ok	NAC (28)		(Cdc25) ACAGCTCCTCTCGTCATGAGAAC ( Text Claims targeting: CDC25A (5e-05 / 23-23 / 100) )
	21573803			(Cdc25) GGTCTCTTCAACACTGACCGAGT ( Text Claims targeting: CDC25A (5e-05 / 23-23 / 100) TOX4 (3.3 / 23-23 / 100) MYOT (3.3 / 21-23 / 100) )
	0.520033			(Cdc2) TACATTTCCCAAATGGAAACCAG ( Text Claims targeting: CDK1 (5e-05 / 23-23 / 100) SH3TC2 (5e-05 / 19-23 / 100) TENM4 (3.3 / 22-23 / 100) IBA57 (3.3 / 23-23 / 95) )
				(Cdc2) AATTCGTTTGGCTGGATCATAGA ( Text Claims targeting: CDK1 (5e-05 / 23-23 / 100) CLK1 (5e-05 / 21-23 / 95) SLC6A15 (0.21 / 22-23 / 100) )
				(...) AGGAAGAGCAAGCAGTCAGAC ( Text Claims targeting: CCNB1 (6e-04 / 21-21 / 100) )
				(...) GCAGCATCTTCTTGGGCACAC ( Text Claims targeting: CCNB1 (6e-04 / 21-21 / 100) RALGAPA2 (0.15 / 18-21 / 100) SH3PXD2A (2.3 / 19-21 / 100) RPS2P32 (9.2 / 20-21 / 94) OXSR1 (9.2 / 20-21 / 94) )
				(GAPDH) CCATGGAGAAGGCTGGGG ( Text Claims targeting: FBP1 (0.023 / 18-18 / 100) GAPDH (0.023 / 18-18 / 100) TXNRD2 (0.089 / 18-18 / 100) ZNF629 (1.4 / 18-18 / 100) P2RX2 (1.4 / 18-18 / 100) ACSM2A (1.4 / 16-18 / 100) ACSM2B (1.4 / 16-18 / 100) KIF1A (5.5 / 18-18 / 94) ... )
				(GAPDH) CAAAGTTGTCATGGATGACC ( Text Claims targeting: GAPDH (0.002 / 20-20 / 100) IL19 (0.47 / 19-20 / 100) )
25215329	Very Close	MTMR3 (75)		(...) CCAGTCGAGTATGCAAGTCTTGGTACCAAGACTTGCATACTCGACTGG ( Text Undetected claim: MTMR3 (0.001 / 22-48 / 100) )
	26844847			(...) TTCTCCGAACGTGTCACGT ( Text Claims non-targeting: No clear target )
	0.417417			(...) AGCAGAGTGGGCTCAGTGTT ( Text Claims targeting: MTMR3 (0.002 / 20-20 / 100) POP1 (0.002 / 19-20 / 100) THEM6 (1.9 / 18-20 / 100) ULK1 (7.3 / 19-20 / 94) )
				(...) ACTGTCCACGTTTGGTCCTC ( Text Claims targeting: MTMR3 (0.002 / 20-20 / 100) )
				(MTMR3) GTGGACATCCGCAAAGAC ( Text Claims targeting: ACTG1 (0.023 / 18-18 / 100) POTEE (0.023 / 18-18 / 100) POTEI (0.023 / 18-18 / 100) ACTB (0.023 / 18-18 / 100) POTEJ (0.023 / 18-18 / 100) KANTR (0.023 / 18-18 / 100) POTEF (0.023 / 18-18 / 100) ACTG1P4 (0.023 / 18-18 / 100) ... )
				(MTMR3) AAAGGGTGTAACGCAACTA ( Text Claims targeting: POTEF (0.006 / 19-19 / 100) POTEJ (0.006 / 19-19 / 100) ACTB (0.006 / 19-19 / 100) POTEE (0.006 / 19-19 / 100) POTEM (1.4 / 19-19 / 95) )
25232213	Close	TPX2 (98)		(TPX2) ACCTTGCCCTACTAAGATT ( Text Claims targeting: TPX2 (0.006 / 19-19 / 100) )
	24842331	MMP2 (20)		(TPX2) AATGTGGCACAGGTTGAGC ( Text Claims targeting: TPX2 (0.006 / 19-19 / 100) )
	0.495663	MMP9 (20)		(ACTIN) GGGAAATCGTGCGTGACAT ( Text Claims targeting: POTEE (0.006 / 19-19 / 100) POTEJ (0.006 / 19-19 / 100) POTEI (0.006 / 19-19 / 100) ACTB (0.006 / 19-19 / 100) POTEF (0.006 / 19-19 / 100) POTEM (0.023 / 19-19 / 100) ACTG1 (1.4 / 19-19 / 95) )
				(ACTIN) CTGGAAGGTGGACAGCGAG ( Text Claims targeting: POTEE (0.006 / 19-19 / 100) ACTA1 (0.006 / 19-19 / 100) POTEI (0.006 / 19-19 / 100) ACTB (0.006 / 19-19 / 100) POTEJ (0.006 / 19-19 / 100) LOC644936 (0.006 / 19-19 / 100) POTEM (0.006 / 19-19 / 100) POTEF (0.006 / 19-19 / 100) ... )
25294836	Ok	Nob1 (45)		(...) ctact ( Seq. not correctly extracted (Char/long/short) )
	23911301			(...) AGGUGAAGGCGUCCA ( Text Undetected claim: No clear target )
	0.585951			(AA) GCCAAAAU ( Seq. not correctly extracted (Char/long/short) )
				(AA) GCAGAGCA ( Seq. not correctly extracted (Char/long/short) )
				(...) GAGACUUUUAC ( Seq. not correctly extracted (Char/long/short) )
				(...) UUGUUUUCGU ( Seq. not correctly extracted (Char/long/short) )
				(...) GAGAGUGGCAAC ( Seq. not correctly extracted (Char/long/short) )
				(...) GACGAAGGGCAACCA ( Text Claims targeting: !! No hits found )
				(...) UUCCCGU ( Seq. not correctly extracted (Char/long/short) )
25317073	Ok	SATB1 (98)		(RPL13) CGAGGTTGGCTGGAAGTACC ( Text Claims targeting: RPL13AP5 (0.002 / 20-20 / 100) RPL13A (0.002 / 20-20 / 100) RPL13AP20 (0.002 / 20-20 / 100) RPL13AP6 (0.002 / 20-20 / 100) RPL13AP17 (0.47 / 20-20 / 95) SLC17A4 (1.9 / 20-20 / 95) )
	25629696	ABCC1 (7)		(RPL13) CTTCTCGGCCTGTTTCCGTAG ( Text Claims targeting: RPL13AP3 (6e-04 / 21-21 / 100) RPL13AP5 (6e-04 / 21-21 / 100) RPL13A (6e-04 / 21-21 / 100) RPL13AP6 (2.3 / 21-21 / 100) RPL13AP20 (0.15 / 17-21 / 100) )
	0.512563	ABCG2 (7)		(SATB1) TCGACCTTCCCAAGTACACC ( Text Claims targeting: SATB1 (0.002 / 20-20 / 100) MUC3A (0.002 / 18-20 / 100) )
				(SATB1) CGACCTCTAAACCGGAATTG ( Text Claims targeting: SATB1 (0.002 / 20-20 / 100) )
				(...) GGACCACCGCATCTCTACAT ( Text Claims targeting: BIRC5 (0.002 / 20-20 / 100) NCBP2-AS2 (7.3 / 19-20 / 94) PLB1 (7.3 / 19-20 / 94) )
				(...) TCTGGCTCGTTCTCAGTGG ( Text Claims targeting: BIRC5 (0.006 / 19-19 / 100) )
				(...) GAACTGGGGGAGGATTGTGG ( Text Claims targeting: BCL2 (0.002 / 20-20 / 100) MCL1 (7.3 / 19-20 / 94) )
				(...) CCGGTTCAGGTACTCAGTCA ( Text Claims targeting: BCL2 (0.002 / 20-20 / 100) )
				(MMP2) CTTCCAAGTCTGGAGCGATGT ( Text Claims targeting: MMP2 (6e-04 / 21-21 / 100) )
				(MMP2) TACCGTCAAAGGGGTATCCAT ( Text Claims targeting: MMP2 (6e-04 / 21-21 / 100) )
				(MMP9) GGGACGCAGACATCGTCATC ( Text Claims targeting: MMP9 (0.002 / 20-20 / 100) )
				(MMP9) TCGTCATCGTCGAAATGGGC ( Text Claims targeting: MMP9 (0.002 / 20-20 / 100) )
				(TIMP3) CATGTGCAGTACATCCATACGG ( Text Claims targeting: TIMP3 (2e-04 / 22-22 / 100) LOC283177 (0.71 / 20-22 / 100) )
				(TIMP3) CATCATAGACGCGACCTGTCA ( Text Claims targeting: TIMP3 (6e-04 / 21-21 / 100) )
				(ABCC1) CCAGTGGGGATCGGACAGA ( Text Claims targeting: ABCC1 (0.006 / 19-19 / 100) )
				(ABCC1) AGGGGATCATCGAAGAGGTAAAT ( Text Claims targeting: ABCC1 (5e-05 / 23-23 / 100) )
				(ABCG2) AACCTGGTCTCAACGCCATC ( Text Claims targeting: ABCG2 (0.002 / 20-20 / 100) )
				(ABCG2) GTCGCGGTGCTCCATTTATC ( Text Claims targeting: ABCG2 (0.002 / 20-20 / 100) )
25323114	Close	MCM2 (6)		(...) CCCAATGGGCAAGAAGTCTA ( Text Claims targeting: NOTCH2 (0.002 / 20-20 / 100) ABCA17P (1.9 / 19-20 / 100) )
	24714960			(...) CACAATGTGGTGGTGGGATA ( Text Claims targeting: NOTCH2 (0.002 / 20-20 / 100) OCA2 (1.9 / 19-20 / 100) )
	0.47974			(Notch2) CCACCCATGGCAAATTCCATGGCA ( Text Claims targeting: GAPDH (2e-05 / 24-24 / 100) UNC79 (2e-05 / 22-24 / 100) )
				(Notch2) TCTAGACGGCAGGTCAGGTCCAC ( Text Claims targeting: GAPDHS (5e-05 / 23-23 / 100) GAPDH (5e-05 / 23-23 / 100) CEACAM20 (0.82 / 23-23 / 100) )
25361553	Ok	PAH (34)
	26550235	DSG2 (5)
	0.592394	RHOQ (5)
25370813	Very Close	eIF3D (60)		(...) GCGTCATTGACATCTGCATGACTCGAGTCATGCAGATGTCAATGACGCTTTTTT ( Text Claims targeting: EIF3D (0.005 / 21-54 / 100) )
	25746840			(...) CTAGCCCGGTTCTCCGAACGTGTCACGTATCTCGAGATACGTGACACGTTCGGAGAATTTTTTTAAT ( Text Claims non-targeting: No hits found )
	0.367291			(eIF3D) CTGGAGGAGGGCAAATACCT ( Text Claims targeting: EIF3D (0.002 / 20-20 / 100) TMEM192 (1.9 / 20-20 / 100) AMPD2 (1.9 / 19-20 / 95) )
				(eIF3D) CTCGGTGGAAGGACAAACTC ( Text Claims targeting: EIF3D (0.002 / 20-20 / 100) )
				(ACTIN) GTGGACATCCGCAAAGAC ( Text Claims targeting: ACTG1P4 (0.023 / 18-18 / 100) POTEF (0.023 / 18-18 / 100) POTEE (0.023 / 18-18 / 100) ACTG1 (0.023 / 18-18 / 100) POTEJ (0.023 / 18-18 / 100) KANTR (0.023 / 18-18 / 100) POTEI (0.023 / 18-18 / 100) ACTB (0.023 / 18-18 / 100) ... )
				(ACTIN) AAAGGGTGTAACGCAACTA ( Text Claims targeting: ACTB (0.006 / 19-19 / 100) POTEJ (0.006 / 19-19 / 100) POTEE (0.006 / 19-19 / 100) POTEF (0.006 / 19-19 / 100) POTEM (1.4 / 19-19 / 95) )
25370920	Close	NUF2 (102)		(NUF2) attac ( Seq. not correctly extracted (Char/long/short) )
	25746840	PCNA (10)
	0.442652
25381814	Ok	STIM1 (127)		(STIM1) AGAAACACACTCTTTGGCACC ( Text Claims targeting: STIM1 (6e-04 / 21-21 / 100) LOXHD1 (6e-04 / 20-21 / 100) )
	25169742	CEA (18)		(ACC) AATGCTGCTGTCACCTCG ( Text Claims targeting: STIM1 (0.023 / 18-18 / 100) CD22 (1.4 / 18-18 / 100) CHRM2 (0.023 / 16-18 / 100) CD37 (0.35 / 17-18 / 100) )
	0.514897	STIM2 (7)		(AGA) AGACAGCGTAAACTGCGCCTTT ( Text Claims targeting: PTGS2 (2e-04 / 22-22 / 100) )
		EGF (6)		(AGA) CAGCAATTTGCCTGGTGAATGATTC ( Text Claims targeting: PTGS2 (5e-06 / 25-25 / 100) )
				(STIM2) TGATCTTCAGTCCTGCAAGC ( Text Claims targeting: STIM2 (0.002 / 20-20 / 100) HSPA13 (0.002 / 19-20 / 100) LOC100506895 (1.9 / 18-20 / 100) )
				(STIM2) ACAAAGGTCATGTGGGATGC ( Text Claims targeting: STIM2 (0.002 / 20-20 / 100) )
				(Orai1) TTCCTAGCTGAGGTGGTGCT ( Text Claims targeting: ORAI1 (0.002 / 20-20 / 100) )
				(Orai1) CGATAAAGATCAGGCCGAAG ( Text Claims targeting: ORAI1 (0.002 / 20-20 / 100) )
				(...) CCTCATGTTTGCCTTCTTTGC ( Text Claims targeting: PTGS1 (6e-04 / 21-21 / 100) TMEM242 (2.3 / 21-21 / 100) LOC101929653 (2.3 / 19-21 / 100) VTCN1 (2.3 / 20-21 / 95) CACNA1G (2.3 / 21-21 / 95) CNTLN (9.2 / 19-21 / 94) )
				(...) GGCGGGTACATTTCTCCATC ( Text Claims targeting: PTGS1 (0.002 / 20-20 / 100) ZFAND3 (0.002 / 18-20 / 100) KCNC1 (7.3 / 19-20 / 94) )
				(ACTIN) ATCTCCTTCTGCATCCTGTCGGCAAT ( Text Claims targeting: ACTB (1e-06 / 26-26 / 100) ACTG1 (1e-06 / 26-26 / 100) ACTG1P20 (3e-04 / 22-26 / 100) ACTG2 (3e-04 / 26-26 / 96) ACTG1P4 (3e-04 / 22-26 / 100) POTEM (3e-04 / 26-26 / 96) LOC644936 (0.019 / 19-26 / 100) WHSC1 (0.075 / 17-26 / 100) ... )
				(ACTIN) CATGGAGTCCTGGCATCCACGAAAC ( Text Claims targeting: POTEM (4.2 / 25-25 / 100) LOC644936 (4.2 / 25-25 / 100) ACTB (1.1 / 25-25 / 93) )
				(STIM1) AGAAGGAGCTAGAATCTCAC ( Text Claims targeting: STIM1 (0.002 / 20-20 / 100) )
25387670	Close	PPM1D (60)		(...) CCCTTCTCGTGTTTGCTTAAA ( Text Undetected claim: PPM1D (6e-04 / 21-21 / 100) )
	24842331			(...) TTCTCCGAACGTGTCACGT ( Text Claims non-targeting: No clear target )
	0.466227			(PPM1D) AGAGAATGTCCAAGGTGTAGTC ( Text Claims targeting: PPM1D (2e-04 / 22-22 / 100) )
				(PPM1D) TCGTCTATGCTTCTTCATCAGG ( Text Claims targeting: PPM1D (2e-04 / 22-22 / 100) HPCAL4 (2.8 / 22-22 / 100) DCST2 (0.71 / 20-22 / 100) CSE1L (2.8 / 21-22 / 100) )
				(ACTIN) GTGGACATCCGCAAAGAC ( Text Claims targeting: ACTG1P4 (0.023 / 18-18 / 100) POTEF (0.023 / 18-18 / 100) POTEE (0.023 / 18-18 / 100) ACTG1 (0.023 / 18-18 / 100) KANTR (0.023 / 18-18 / 100) POTEJ (0.023 / 18-18 / 100) POTEI (0.023 / 18-18 / 100) ACTB (0.023 / 18-18 / 100) ... )
				(ACTIN) TCGTCTATGCTTCTTCATCAGG ( Text Claims targeting: PPM1D (2e-04 / 22-22 / 100) HPCAL4 (2.8 / 22-22 / 100) DCST2 (0.71 / 20-22 / 100) CSE1L (2.8 / 21-22 / 100) )
25400745	Close	EZH2 (82)		(EZH2) GCCAGACTGGGAAGAAATCTG ( Text Claims targeting: EZH2 (6e-04 / 21-21 / 100) CDCA7L (6e-04 / 21-21 / 100) NDST3 (0.59 / 19-21 / 100) )
	23911301	MRP (17)		(EZH2) TGTGCTGGAAAATCCAAGTCA ( Text Claims targeting: PLEKHM3 (2.3 / 21-21 / 100) EZH2 (0.15 / 21-21 / 95) TMEM130 (0.15 / 21-21 / 95) )
	0.476768			(ACTIN) ACCCCCACTGAAAAAGATGA ( Text Claims targeting: B2M (0.002 / 20-20 / 100) CYP4F30P (0.47 / 20-20 / 100) C12orf40 (0.47 / 20-20 / 100) CYP4F62P (1.9 / 20-20 / 100) )
				(ACTIN) ATCTTCAAACCTCATGAT ( Text Claims targeting: OGDHL (1.4 / 16-18 / 100) )
				(...) UGCAGUUGC ( Seq. not correctly extracted (Char/long/short) )
				(...) AGCAAC ( Seq. not correctly extracted (Char/long/short) )
				(...) CAGAGUCTT ( Seq. not correctly extracted (Char/long/short) )
25400777	Ok	PVT1 (72)		(Cell) GCUUGGAGGCUGAGGAGUUTT ( Text Claims targeting: PVT1 (0.010 / 19-21 / 100) TMEM151B (0.59 / 20-21 / 100) CCDC7 (9.2 / 21-21 / 94) )
	25169742
	0.516051
25431427	Close	RCC (16)		(RCC) GGGGGGGGGGGGGGGGGGGGGGGGGGGGGGGGGGGGGGGGGGGG ( Text Claims targeting: ANKRD34A (2e-04 / 44-44 / 100) DBET (0.003 / 44-44 / 100) WAC (0.051 / 44-44 / 100) C1D (0.051 / 44-44 / 100) ANXA4 (0.80 / 44-44 / 100) METTL21A (0.80 / 44-44 / 100) DGCR8 (3.2 / 44-44 / 100) CALM2 (3.2 / 44-44 / 100) ... )
	23911301	PCNA (5)		(...) GGTGAAGATAACTCTACTG ( Text Claims targeting: MTDH (0.006 / 19-19 / 100) )
	0.450474			(...) cGATCCCCGGTGAAGATAACTCTACTGTTCAAGAGACAGTAGAGTTATCTTCACCTTTTT ( Text Claims targeting: MTDH (0.005 / 57-60 / 100) HMCN1 (0.32 / 41-60 / 100) SCARNA23 (1.2 / 57-60 / 100) )
				(...) cAGCTAAAAAGGTGAAGATAACTCTACTGTCTCTTGAACAGTAGAGTT ( Text Claims targeting: MTDH (0.004 / 29-48 / 100) HMCN1 (0.23 / 42-48 / 100) SCARNA23 (0.92 / 25-48 / 100) )
				(...) ATCTTCACCGGG ( Seq. not correctly extracted (Char/long/short) )
				(...) cATCCTACCTATCTGTACCGAC ( Text Claims targeting: MTDH (7e-04 / 22-22 / 100) )
				(...) cGGGTGAATTATTCTGACCTCC ( Text Claims targeting: MTDH (7e-04 / 22-22 / 100) )
				(ACTIN) cCTTAGTTGCGTTACACCCTTTCTTG ( Text Claims targeting: POTEE (5e-06 / 26-26 / 100) POTEJ (5e-06 / 26-26 / 100) ACTB (5e-06 / 26-26 / 100) POTEF (5e-06 / 26-26 / 100) POTEM (0.001 / 26-26 / 96) LOC644936 (0.30 / 26-26 / 92) )
				(ACTIN) cCTGTCACCTTCACCGTTCCAGTTT ( Text Claims targeting: ACTB (2e-05 / 25-25 / 100) LOC644936 (2e-05 / 25-25 / 100) CASC3 (4.2 / 25-25 / 100) POTEF (1.1 / 25-25 / 92) )
25434862	Close			(ACTIN) CGCTCGGTGAGGATCTTCAT ( Text Claims targeting: LOC100130331 (0.002 / 20-20 / 100) POTEE (0.002 / 20-20 / 100) POTEJ (0.002 / 20-20 / 100) POTEI (0.002 / 20-20 / 100) ACTB (0.002 / 20-20 / 100) POTEM (0.002 / 20-20 / 100) POTEF (0.008 / 20-20 / 100) KANTR (1.9 / 20-20 / 100) ... )
	24714960			(ACTIN) CTAAATAGCCAGACAAGGGT ( Text Claims targeting: !! No clear target )
	0.496476			(...) GCCACAU ( Seq. not correctly extracted (Char/long/short) )
				(...) AGAUAAGGCAUGUGGCAGGTT ( Text Undetected claim: No clear target )
				(...) GUCUAUAUCUCUCCCU ( Text Undetected claim: No clear target )
				(...) UAAAGGGAGAGAUAUAGACTT ( Text Undetected claim: No clear target )
25483660	Ok	TPD52 (26)
	25746840
	0.600576
25520856	Ok	NAC (10)
	26550235	CDC25A (7)
	0.5399	CDK2 (5)
25529407	Close	CFL1 (42)		(CFL1) TGTGGCTGTCTCTGATGGAG ( Text Claims targeting: QARS (1.9 / 20-20 / 100) CFL1 (0.030 / 18-20 / 100) DENND4A (7.3 / 18-20 / 94) LINC01039 (7.3 / 18-20 / 94) FAT3 (7.3 / 18-20 / 94) SEC13 (7.3 / 20-20 / 94) )
	24714960			(se) TTGTCTGGCAGCATCTTGAC ( Text Claims targeting: LINC01039 (0.002 / 20-20 / 100) CFL1 (0.12 / 20-20 / 100) )
	0.487751			(GAPDH) GTTCCAGTATGACTCTACCC ( Text Claims targeting: !! No clear target )
				(GAPDH) AGTCTTCTGAGGCAGTGATG ( Text Claims targeting: PRG2 (0.12 / 17-20 / 100) )
25571951	Close	SNRPN (71)		(SNRPN) GTTTTGGGTCTGGTGTTGCT ( Text Claims targeting: SNURF (0.002 / 20-20 / 100) SNRPN (0.002 / 20-20 / 100) )
	26550235			(SNRPN) TCATTACCTGCTGGGATGGT ( Text Claims targeting: SNRPN (0.002 / 20-20 / 100) SNURF (0.002 / 20-20 / 100) CDIPT (0.002 / 19-20 / 100) LSM8 (1.9 / 18-20 / 100) )
	0.447			(ACTIN) GTGGACATCCGCAAAGAC ( Text Claims targeting: POTEE (0.023 / 18-18 / 100) ACTG1 (0.023 / 18-18 / 100) POTEJ (0.023 / 18-18 / 100) KANTR (0.023 / 18-18 / 100) ACTB (0.023 / 18-18 / 100) POTEI (0.023 / 18-18 / 100) ACTG1P4 (0.023 / 18-18 / 100) POTEF (0.023 / 18-18 / 100) ... )
				(ACTIN) AAAGGGTGTAACGCAACTA ( Text Claims targeting: POTEF (0.006 / 19-19 / 100) ACTB (0.006 / 19-19 / 100) POTEJ (0.006 / 19-19 / 100) POTEE (0.006 / 19-19 / 100) POTEM (1.4 / 19-19 / 95) )
				(cell) AATCTTCATTGGCACCTTTACTCGAGTAAAGGTGCCAATGAAGATTCTTTTT ( Text Claims targeting: SNRPB (0.004 / 18-52 / 100) SNURF (0.004 / 47-52 / 100) SNRPN (0.004 / 47-52 / 100) LINC01158 (1.0 / 43-52 / 100) LOC100129534 (4.1 / 18-52 / 100) )
				(...) TTCTCCGAACGTGTCACGT ( Text Claims non-targeting: No clear target )
25624720	Close	NOB1 (75)		(WNT7B) TGACTTCAACAGCGACACCCA ( Text Claims targeting: GAPDH (6e-04 / 21-21 / 100) SNX20 (6e-04 / 19-21 / 100) CELSR2 (2.3 / 20-21 / 100) TOMM70 (9.2 / 21-21 / 94) )
	23911301	GAPDH (7)		(WNT7B) CACCCTGTTGCTGTAGCCAAA ( Text Claims targeting: GAPDH (6e-04 / 21-21 / 100) PPY2P (6e-04 / 19-21 / 100) SMG6 (2.3 / 19-21 / 100) )
	0.453608	BAX (7)		(...) ATCTGCCCTACAAGCCTAAAC ( Text Claims targeting (target known): ( # Seq NOB1 # ) NOB1 (6e-04 / 21-21 / 100) )
		APC (5)		(...) TCCTCCTCCTCCTCCTCAC ( Text Claims targeting (target known): ( # Seq NOB1 and many # ) XPC (0.006 / 19-19 / 100) C16orf71 (0.006 / 19-19 / 100) ITPRIPL1 (0.006 / 19-19 / 100) DNHD1 (0.006 / 19-19 / 100) QKI (0.006 / 19-19 / 100) PTPN14 (0.006 / 19-19 / 100) NOB1 (0.006 / 19-19 / 100) FRMPD3 (0.006 / 19-19 / 100) ... )
				(...) TGCTTCAGGGTTTCATCCA ( Text Claims targeting: BAX (0.006 / 19-19 / 100) GALM (1.4 / 19-19 / 100) )
				(...) GGCCTTGAGCACCAGTTT ( Text Claims targeting: BAX (0.023 / 18-18 / 100) )
				(...) TCCACTGGTGCTGCTTCG ( Text Claims targeting: WNT5B (0.023 / 18-18 / 100) WNT4 (0.023 / 18-18 / 100) WNT7B (0.023 / 18-18 / 100) WNT10A (5.5 / 18-18 / 94) )
				(...) GTCACGGGTGCTGTTCTGC ( Text Claims targeting: WNT7B (0.006 / 19-19 / 100) )
				(...) CCTGGAGCCAATCTTCAAGAA ( Text Undetected claim: NOB1 (6e-04 / 21-21 / 100) ACADS (9.2 / 20-21 / 94) )
				(...) TTCTCCGAACGTGTCACGT ( Text Claims non-targeting: No clear target )
25625591	Close	POU5F1 (16)		(...) GTGGAGGAAGCTGACAACAA ( Text Claims targeting: POU5F1P4 (0.002 / 20-20 / 100) POU5F1P3 (0.002 / 20-20 / 100) POU5F1B (0.002 / 20-20 / 100) POU5F1 (0.002 / 20-20 / 100) LRRIQ4 (0.030 / 18-20 / 100) LIX1L (0.47 / 18-20 / 100) POU5F1P5 (0.47 / 20-20 / 95) HUWE1 (1.9 / 20-20 / 95) ... )
	23911301	GAPDH (7)		(...) ATTCTCCAGGTTGCCTCTCA ( Text Claims targeting: POU5F1P3 (0.002 / 20-20 / 100) POU5F1P4 (0.002 / 20-20 / 100) POU5F1 (0.002 / 20-20 / 100) POU5F1B (0.002 / 20-20 / 100) CCDC6 (1.9 / 20-20 / 100) OR52K1 (1.9 / 20-20 / 95) )
	0.497948			(...) CTTCTCGCCCCCTCCAGGT ( Text Claims targeting: POU5F1 (0.006 / 19-19 / 100) POU5F1B (0.023 / 18-19 / 100) NTRK3 (1.4 / 17-19 / 100) POU5F1P4 (5.5 / 18-19 / 94) POU5F1P3 (5.5 / 18-19 / 94) )
				(...) AAATAGAACCCCCAGGGTGAGC ( Text Claims targeting: POU5F1P3 (2e-04 / 22-22 / 100) POU5F1P4 (2e-04 / 22-22 / 100) POU5F1 (2e-04 / 22-22 / 100) POU5F1P5 (0.045 / 18-22 / 100) POU5F1B (0.045 / 22-22 / 95) )
				(...) CGGGACACCTGGCTTCGGAT ( Text Claims targeting: POU5F1P4 (0.002 / 20-20 / 100) POU5F1P3 (0.002 / 20-20 / 100) POU5F1 (0.002 / 20-20 / 100) POU5F1B (0.002 / 20-20 / 100) AGBL4-IT1 (7.3 / 20-20 / 94) )
				(...) CTCAGGCTGAGAGGTCTCCA ( Text Claims targeting: POU5F1P3 (0.002 / 20-20 / 100) POU5F1P4 (0.002 / 20-20 / 100) POU5F1B (0.002 / 20-20 / 100) POU5F1 (0.002 / 20-20 / 100) FBF1 (0.47 / 20-20 / 100) LOC105373368 (1.9 / 20-20 / 100) LOC101928569 (1.9 / 20-20 / 100) POM121L2 (1.9 / 19-20 / 95) ... )
25669971	Close	NMI (205)		(STAT1) GCCAAGCCAGTTCCATTAAAT ( Text Claims targeting: NMI (6e-04 / 21-21 / 100) )
	23911301	STAT1 (58)		(STAT1) TTAACCCGGATTACTGTAAAT ( Text Claims targeting: NMI (6e-04 / 21-21 / 100) )
	0.490709	IDH1 (14)		(...) CCCTGAAGTATCTGTATCCAA ( Text Claims targeting: STAT1 (6e-04 / 21-21 / 100) )
		PTEN (13)		(...) CTGGAAGATTTACAAGATGAA ( Text Claims targeting: STAT1 (6e-04 / 21-21 / 100) MGP (0.59 / 21-21 / 100) SMC3 (2.3 / 21-21 / 100) EFCAB10 (6e-04 / 20-21 / 100) USP24 (9.2 / 19-21 / 94) C2CD5 (9.2 / 21-21 / 94) )
		EGFR (12)		(...) GGATCAGTCGCTGATTAAA ( Text Claims non-targeting: No clear target )
25799022	Ok	S100A6 (84)		(...) ATCACTGAGCCTGCCATCTGTGCTCTTCG ( Text Claims targeting: CTNNB1 (2e-08 / 29-29 / 100) )
	23911301			(S100A6) AAGCTGCAGGATGCTGAAAT ( Text Claims targeting: S100A6 (0.002 / 20-20 / 100) RAB6B (1.9 / 18-20 / 100) RNF213 (1.9 / 18-20 / 100) )
	0.508135			(S100A6) CCCTTGAGGGCTTCATTGTA ( Text Claims targeting: S100A6 (0.002 / 20-20 / 100) NEK10 (0.47 / 18-20 / 100) )
				(...) TGCCAAGTGGGTGGTATAGAG ( Text Claims targeting: CTNNB1 (6e-04 / 21-21 / 100) )
				(...) CGCTGGGTATCCTGATGTGC ( Text Claims targeting: CTNNB1 (0.002 / 20-20 / 100) CYP1B1 (1.9 / 20-20 / 100) )
				(...) CGAGAGCTACACGTTCACGG ( Text Claims targeting: CDH1 (0.002 / 20-20 / 100) )
				(...) GGGTGTCGAGGGAAAAATAGG ( Text Claims targeting: CDH1 (6e-04 / 21-21 / 100) )
				(...) GGTTTGGAATGGGACAGTTC ( Text Claims targeting: CDH2 (0.002 / 20-20 / 100) PHF23 (0.002 / 19-20 / 100) ALK (1.9 / 18-20 / 100) CCNE2 (7.3 / 18-20 / 94) )
				(...) CTTGAGCCTGAGACACGAT ( Text Claims targeting: CDH2 (0.35 / 19-19 / 100) )
				(...) GAACGCCAGATGCGTGAAATG ( Text Claims targeting: VIM (6e-04 / 21-21 / 100) )
				(...) CCAGAGGGAGTGAATCCAGATTA ( Text Claims targeting: VIM (5e-05 / 23-23 / 100) )
				(GAPDH) GGTATCGGAAGGACTC ( Text Claims targeting: !! No hits found )
				(GAPDH) GGATGATGTTCTGGAGAGC ( Text Claims targeting: GAPDH (0.006 / 19-19 / 100) )
25825239	Close	SPRY2 (52)	KM3 (4)	(miR21) CCGGTTCAACATCAGTCTGATAAGCTATTTTTTG ( Text Claims targeting: MIR21 (5e-04 / 27-34 / 100) GID4 (2.0 / 33-34 / 95) )
	24714960			(mir21) AATTCAAAAAATAGCTTATCAG ( Text Claims targeting: !! No clear target )
	0.495233
25889214	Close	HOTTIP (111)		(...) GATCCGCTGCTTTAGAGCCACATATTCAAGAGATATGTGGCTCTAAAGCAGCTTTTTTCTCGAGG ( Text Undetected claim: HOTTIP (0.090 / 24-65 / 100) )
	23911301	HOXA13 (77)		(...) AATTCCTCGAGAAAAAAGCTGCTTTAGAGCCACATATCTCTTGAATATGTGGCTCTAAAGCAGCG ( Text Undetected claim: HOTTIP (0.090 / 64-65 / 100) )
	0.473021	MIA (21)		(...) CCGGTTTCTCCGAACGTGTCACGTCTCGAGACGTGACACGTTCGGAGAATTTT ( Text Claims non-targeting: !! RNA (4.2 / 32-53 / 100) )
		GAPDH (5)		(...) AATTCAAAAAGTTCTCCGAACGTGTCACGTCTCGAGACGTGACACGTTCGGAGAA ( Text Undetected claim: RNA (4.5 / 44-55 / 100) )
				(HOXA13) AAUGUAUUUGUGCACCU ( Text Claims targeting: HOXA13 (0.060 / 17-17 / 100) PSMD10 (0.93 / 15-17 / 100) REEP5 (0.93 / 15-17 / 100) PRAME (0.93 / 15-17 / 100) )
				(HOXA13) UCAUGUUUCUCUCUACGATT ( Text Claims targeting: ZNF660 (1.9 / 19-20 / 100) )
25954138	Close	SLPI (106)		(GAPDH) CGAGATCCCTCCAAAATCAA ( Text Claims targeting: GAPDH (0.002 / 20-20 / 100) ALDH3A2 (0.002 / 20-20 / 100) DOPEY1 (0.47 / 19-20 / 100) )
	25169742	GAPDH (5)		(GAPDH) TTCACACCCATGAC ( Seq. not correctly extracted (Char/long/short) )
	0.469166			(...) GAACAT ( Seq. not correctly extracted (Char/long/short) )
				(SLPI) CCCTTCCTGGTGCTGCTT ( Text Claims targeting: SLPI (0.023 / 18-18 / 100) ZXDA (0.35 / 18-18 / 100) ZXDB (0.35 / 18-18 / 100) MFSD4A (1.4 / 18-18 / 100) TACC2 (1.4 / 18-18 / 100) SLC36A1 (0.089 / 17-18 / 100) SLC36A2 (0.089 / 17-18 / 100) CORO1A (0.35 / 16-18 / 100) ... )
				(SLPI) CCTCCTTGTTGGGTTTGG ( Text Claims targeting: SLPI (0.023 / 18-18 / 100) )
				(...) AAGCTGGAGTCTGTCCTCCTAAGAA ( Text Undetected claim: SLPI (5e-06 / 25-25 / 100) DNAJC6 (4.2 / 23-25 / 95) )
				(...) CAGTGCA ( Seq. not correctly extracted (Char/long/short) )
				(...) AGCGTGACTTGAAGTGTT ( Text Undetected claim: SLPI (0.023 / 18-18 / 100) )
				(...) TCAAAGCTGGAGTCTGTCCTCCTAA ( Text Undetected claim: SLPI (5e-06 / 25-25 / 100) )
				(...) CAAAGCTGGAGTCTGTCCTCCTAAG ( Text Undetected claim: SLPI (5e-06 / 25-25 / 100) DNAJC6 (4.2 / 25-25 / 95) )
26045788	Ok			(GAPDH) GTAGCAGGGATTCTGTCTG ( Text Claims targeting: CD44 (0.006 / 19-19 / 100) )
	24842331			(GAPDH) TGATCTTGACCAGAATACCATCGA ( Text Claims targeting: MMP2 (2e-05 / 24-24 / 100) )
	0.520017			(...) GGCTTGCGAGGGAAGAAGTT ( Text Claims targeting: MMP2 (0.002 / 20-20 / 100) HERC2 (7.3 / 18-20 / 94) )
				(...) GGATGTGCTTATGCAGGATTCC ( Text Claims targeting: CDK1 (2e-04 / 22-22 / 100) )
				(...) ATGTACTGACCAGGAGGGATAG ( Text Claims targeting: CDK1 (2e-04 / 22-22 / 100) )
				(...) TGGGGGGCAACTCGGC ( Text Claims targeting: MMP9 (0.24 / 16-16 / 100) )
				(...) GGAATGATCTAAGCCCAG ( Text Claims targeting: MMP9 (0.023 / 18-18 / 100) )
				(...) TGCCAACAACGTCATGTCG ( Text Claims targeting: ACTA1 (0.006 / 19-19 / 100) )
				(...) CAGCGCGGTGATCTCTTTCT ( Text Claims targeting: ACTA1 (0.002 / 20-20 / 100) )
				(...) GAGCACTGCCCAACAACAC ( Text Claims targeting: TP53 (0.006 / 19-19 / 100) LMX1A (0.006 / 17-19 / 100) )
				(...) GTCTGGTCCTGAAGGGTGAA ( Text Claims targeting: TP53 (0.002 / 20-20 / 100) RASGRF2 (1.9 / 20-20 / 100) TUB (0.002 / 17-20 / 100) STOM (7.3 / 20-20 / 94) RHOBTB1 (7.3 / 20-20 / 94) )
				(...) GCAATCGGGTGGTATCATAGC ( Text Claims targeting: COPS5 (6e-04 / 21-21 / 100) MIRLET7G (2.3 / 20-21 / 100) )
				(...) TGCGGATATTGTTCTTGTTGGA ( Text Claims targeting: COPS5 (2e-04 / 22-22 / 100) )
				(...) GAAGGTGAAGGTCGGAGTC ( Text Claims targeting: GAPDH (0.006 / 19-19 / 100) )
				(...) GAAGATGGTGATGGGATTTC ( Text Claims targeting: GAPDH (0.002 / 20-20 / 100) LINC00426 (7.3 / 18-20 / 94) )
26137034	Close	MMP3 (10)		(...) AAAUGCACACACACAU ( Text Claims non-targeting: BNC2 (0.93 / 15-16 / 100) )
	24714960	GAPDH (9)
	0.462367	MMP9 (5)
26137143	Ok	RACK1 (7)		(...) GGATGAGACCAACTATGGA ( Text Undetected claim: RACK1 (0.006 / 19-19 / 100) )
	24714960			(...) AAAGAAUGUCCUACCUUCU ( Text Undetected claim: MAPK8 (0.006 / 19-19 / 100) MAPK9 (0.006 / 19-19 / 100) )
	0.540808
26157321	Ok	HMGB1 (40)		(...) UGUACCAAUCUAGUUCGUGUU ( Text Undetected claim: No clear target )
	22901129
	0.517841
26171017	Ok	H19 (60)		(...) ATCGGTGCCTCAGCGTTCGG ( Text Claims targeting: H19 (0.002 / 20-20 / 100) CACNA1E (0.002 / 19-20 / 95) )
	24714960	GAPDH (8)		(...) CTGTCCTCGCCGTCACACCG ( Text Claims targeting: H19 (0.002 / 20-20 / 100) LRP8 (1.9 / 18-20 / 100) )
	0.501637			(H19) CTGTCCTCGCCGTCACACCG ( Text Claims targeting: H19 (0.002 / 20-20 / 100) LRP8 (1.9 / 18-20 / 100) )
				(H19) GGCATGGACTGTGGTCATGAG ( Text Claims targeting: GAPDH (6e-04 / 21-21 / 100) SH3TC1 (6e-04 / 21-21 / 100) )
				(...) ATCGGTGCCTCAGCGTTCGG ( Text Claims targeting: H19 (0.002 / 20-20 / 100) CACNA1E (0.002 / 19-20 / 95) )
				(...) CTGTCCTCGCCGTCACACCG ( Text Claims targeting: H19 (0.002 / 20-20 / 100) LRP8 (1.9 / 18-20 / 100) )
				(H19) CTGTCCTCGCCGTCACACCG ( Text Claims targeting: H19 (0.002 / 20-20 / 100) LRP8 (1.9 / 18-20 / 100) )
				(H19) GGCATGGACTGTGGTCATGAG ( Text Claims targeting: SH3TC1 (6e-04 / 21-21 / 100) GAPDH (6e-04 / 21-21 / 100) )
26292663	Ok	NAA30 (14)
	23911301	MTOR (10)
	0.509765	NES (9)
		SOX2 (7)
		GFAP (7)
		ACTB (6)
		EGF (5)
26300649	Close	PP4R1 (63)		(PP4R1) GCTTGAATCTCGGTGTCTTTCCTCGAGGAAAGACACCGAGATTCAAGCTTTTTT ( Text Claims targeting: PPP4R1 (3e-04 / 23-54 / 100) )
	24842331			(...) GCGGAGGGTTTGAAAGAATATCTCGAGATATTCTTTCAAACCCTCCGCTTTTTT ( Text Claims non-targeting (known seq): ( # Seq A (TPD52L2) # ) !! TPD52L2 (0.005 / 21-54 / 100) )
	0.459633			(ACTIN) GTGGACATCCGCAAAGAC ( Text Claims targeting: KANTR (0.023 / 18-18 / 100) POTEJ (0.023 / 18-18 / 100) POTEI (0.023 / 18-18 / 100) ACTB (0.023 / 18-18 / 100) POTEE (0.023 / 18-18 / 100) ACTG1 (0.023 / 18-18 / 100) POTEF (0.023 / 18-18 / 100) ACTG1P4 (0.023 / 18-18 / 100) ... )
				(ACTIN) AAAGGGTGTAACGCAACTA ( Text Claims targeting: ACTB (0.006 / 19-19 / 100) POTEJ (0.006 / 19-19 / 100) POTEE (0.006 / 19-19 / 100) POTEF (0.006 / 19-19 / 100) POTEM (1.4 / 19-19 / 95) )
				(PP4R1) ACGTCCCATTGCTCTGAATC ( Text Claims targeting: PPP4R1 (0.002 / 20-20 / 100) RAB27A (0.002 / 19-20 / 100) )
				(PP4R1) CTTGGGACATCTGCCAAAGT ( Text Claims targeting: PPP4R1 (0.002 / 20-20 / 100) SLC39A7 (0.002 / 19-20 / 100) HIV-1 (1.9 / 19-20 / 95) )
26309496	Close	MCM7 (69)		(...) GGACTCAATTTGTGAGAAT ( Text Claims targeting: MCM7 (0.006 / 19-19 / 100) )
	26902787	GAPDH (5)		(...) GAGTTGGTGGACTCAATTT ( Text Claims targeting: MCM7 (0.006 / 19-19 / 100) NIPBL (1.4 / 19-19 / 100) )
	0.489187			(...) TGAACAAGAGTGAGGATGA ( Text Claims targeting: MCM7 (0.006 / 19-19 / 100) ATPIF1 (1.4 / 19-19 / 100) SYTL5 (1.4 / 18-19 / 100) )
				(...) TTCTCCGAACGTGTCACGT ( Text Claims targeting: !! No clear target )
				(MCM7) TCAGCGTCACTGGTATTTTCTTG ( Text Claims targeting: MCM7 (5e-05 / 23-23 / 100) A (5e-05 / 23-23 / 100) GNPNAT1 (3.3 / 22-23 / 100) )
				(MCM7) TCATCCTCACTCTTGTTCATCTTCA ( Text Claims targeting: MCM7 (5e-06 / 25-25 / 100) SRPK1 (5e-06 / 25-25 / 100) KIAA1210 (1.1 / 25-25 / 100) ZSCAN4 (4.2 / 25-25 / 100) TEX14 (4.2 / 25-25 / 100) )
				(GAPDH) CGCTGAGTACGTCGTGGAGTC ( Text Claims targeting: GAPDH (6e-04 / 21-21 / 100) )
				(GAPDH) GCTGATGATCTTGAGGCTGTTGTC ( Text Claims targeting: GAPDH (2e-05 / 24-24 / 100) ABCA10 (3.7 / 24-24 / 100) ABCA11P (3.7 / 24-24 / 100) LYPD4 (3.7 / 22-24 / 100) PLXND1 (3.7 / 24-24 / 95) CTD-2297D10.2 (3.7 / 22-24 / 100) )
26310274	Very Close	UBAP2L (57)		(...) GCCAATACTGATGATAACTATCTCGAGATAGTTATCATCAGTATTGGCTTTTT ( Text Claims targeting: UBAP2L (0.001 / 49-53 / 100) ANKRA2 (0.001 / 23-53 / 100) )
	24842331	UPS (8)		(...) CTAGCCCGGTTCTCCGAACGTGTCACGTATCTCGAGATACGTGACACGTTCGGAGAATTTTTTTAAT ( Text Claims non-targeting: No hits found )
	0.433275			(...) CGCAGCAGAATACCTTTCATCTCGAGATGAAAGGGTATTCTGCTGCGTTTTT ( Text Claims targeting: UBAP2L (3e-04 / 48-52 / 100) )
				(UBAP2L) ACACAATCCCCATCACTGGT ( Text Claims targeting: UBAP2L (0.002 / 20-20 / 100) )
				(UBAP2L) CAGAGGAGAAGACGGAGGTG ( Text Claims targeting: UBAP2L (0.002 / 20-20 / 100) A (0.002 / 18-20 / 100) BCL2L2-PABPN1 (0.47 / 18-20 / 100) PCP2 (0.47 / 18-20 / 100) MMP14 (7.3 / 20-20 / 94) LOC339975 (7.3 / 18-20 / 94) NCOR2 (7.3 / 20-20 / 94) TAF5 (7.3 / 20-20 / 94) ... )
				(ACTIN) GTGGACATCCGCAAAGAC ( Text Claims targeting: ACTB (0.023 / 18-18 / 100) POTEI (0.023 / 18-18 / 100) POTEJ (0.023 / 18-18 / 100) KANTR (0.023 / 18-18 / 100) ACTG1 (0.023 / 18-18 / 100) POTEE (0.023 / 18-18 / 100) POTEF (0.023 / 18-18 / 100) ACTG1P4 (0.023 / 18-18 / 100) ... )
				(ACTIN) AAAGGGTGTAACGCAACTA ( Text Claims targeting: POTEJ (0.006 / 19-19 / 100) ACTB (0.006 / 19-19 / 100) POTEE (0.006 / 19-19 / 100) POTEF (0.006 / 19-19 / 100) POTEM (1.4 / 19-19 / 95) )
26339341	Ok	MGMT (9)		(Gli1) TTCCTACCAGAGTCCCAAGT ( Text Claims targeting: GLI1 (0.002 / 20-20 / 100) )
	23911301			(Gli1) cuCCCAGCGTCAAAGGTG ( Text Claims targeting: GAPDH (0.35 / 18-18 / 100) )
	0.53356			(...) GCATACTGAGACCCTG ( Text Claims targeting: LOC100132781 (0.24 / 16-16 / 100) BIRC3 (0.24 / 16-16 / 100) ACKR2 (0.93 / 16-16 / 100) )
				(...) ACTCTGTGgat ( Seq. not correctly extracted (Char/long/short) )
				(...) AATCCCGTTT ( Seq. not correctly extracted (Char/long/short) )
				(...) ACGGCTCACGCTTAC ( Text Undetected claim: CCND1 (0.93 / 15-15 / 100) )
				(...) CCAGACCCTAt ( Seq. not correctly extracted (Char/long/short) )
				(...) CAGACGTGC ( Seq. not correctly extracted (Char/long/short) )
				(Bax) AGACCGTGACCAT ( Seq. not correctly extracted (Char/long/short) )
				(Bax) TGTCCCGAAGGAG ( Seq. not correctly extracted (Char/long/short) )
				(...) GTTTAT ( Seq. not correctly extracted (Char/long/short) )
				(...) GCTCTCCAGAACATCAT ( Text Claims targeting: GAPDH (0.060 / 17-17 / 100) )
				(...) GCGTCAAAGGTG ( Seq. not correctly extracted (Char/long/short) )
26339351	Close	WWP1 (77)		(WWP1) GGAGGCGCUUAUAUGUAAU ( Text Claims targeting: WWP1 (0.006 / 19-19 / 100) )
	26902787	HOS (15)		(WWP1) UUGUACUACACAAAAGUACUG ( Text Claims non-targeting: ARX (2.3 / 21-21 / 100) )
	0.474925	GAPDH (6)		(WWP1) GAAGGCACGAATGGAATAG ( Text Claims targeting: WWP1 (0.006 / 19-19 / 100) )
				(WWP1) GTGACAGACGCATTATCAG ( Text Claims targeting: WWP1 (0.006 / 19-19 / 100) )
				(...) CACCCACTCCTCCACCTTTG ( Text Undetected claim: PAX9 (0.002 / 18-20 / 100) GAPDH (0.002 / 20-20 / 100) LINC00536 (1.9 / 18-20 / 100) TEAD1 (7.3 / 20-20 / 94) )
				(...) CCACCACCCTGTTGCTGTAG ( Text Undetected claim: GAPDH (0.002 / 20-20 / 100) EFS (7.3 / 18-20 / 94) CD2AP (7.3 / 19-20 / 94) )
26395974	Ok	DKK3 (100)		(...) ACATCTCCGCTCTACGCCCG ( Text Claims targeting: DKK3 (1.9 / 20-20 / 95) )
	25169742			(...) TTAGGGGTGGGTGGTGGGGT ( Text Claims targeting: TVP23A (1.9 / 20-20 / 100) C15orf39 (1.9 / 20-20 / 100) ZDHHC16 (1.9 / 20-20 / 100) MOB3B (1.9 / 20-20 / 100) METTL25 (1.9 / 20-20 / 100) GATAD2B (0.008 / 19-20 / 100) SPINT1 (0.47 / 18-20 / 100) LINC00629 (0.47 / 18-20 / 100) ... )
	0.512334
26440147	Ok	TPD52 (27)		(...) AAGUUCAGCGUGUCCGGGGAG ( Text Undetected claim: TBC1D10B (2.3 / 19-21 / 100) )
	23911301	EGFR (25)		(MYC) GCCACAGCAUACAUCCUGU ( Text Claims non-targeting: !! MYC (0.006 / 19-19 / 100) CD151 (5.5 / 18-19 / 94) )
	0.54865	MYC (12)		(MYC) AAGGAUGUGGUCCGAGUGUGG ( Text Undetected claim: POU5F1P3 (6e-04 / 21-21 / 100) POU5F1P4 (6e-04 / 21-21 / 100) POU5F1 (6e-04 / 21-21 / 100) POU5F1B (6e-04 / 21-21 / 100) POU5F1P5 (0.15 / 21-21 / 95) )
		EGF (8)		(MUC1) AAGACUGAUGCCAGUAGCACU ( Text Claims targeting: MUC1 (6e-04 / 21-21 / 100) LOC101927078 (2.3 / 21-21 / 100) SYT12 (6e-04 / 17-21 / 100) CREBRF (0.15 / 19-21 / 100) )
				(MUC1) GGAGAAGUCUUGAAUUCGG ( Text Claims targeting: TPD52 (0.006 / 19-19 / 100) CD84 (0.006 / 17-19 / 100) )
26501111	Ok	MAP3K7 (10)
	23911301	MSMB (6)
	0.619394	RB1 (5)
		SUGT1 (5)
		RIPK2 (5)
		RNGTT (5)
		RARS2 (5)
		GDF15 (5)
		BCR (5)
		OLFM4 (5)
26544536	Ok	ZEB1 (27)		(ACTIN) CTCTCCATTGGGTTCACCATTC ( Text Claims non-targeting: !! UCA1 (2e-04 / 22-22 / 100) )
	25169742	FSCN1 (14)		(ACTIN) GCGGCAGGTCTTAAGAGATGAG ( Text Undetected claim: UCA1 (2e-04 / 22-22 / 100) )
	0.543296	ZEB2 (9)		(...) GCTGCTCTTGCTGTTTCTTCG ( Text Undetected claim: FOXP2 (6e-04 / 19-21 / 100) CDH1 (6e-04 / 21-21 / 100) INO80D (0.038 / 19-21 / 100) CCDC168 (0.59 / 19-21 / 100) WRB-SH3BGR (2.3 / 20-21 / 100) SH3BGR (2.3 / 20-21 / 100) TLR4 (2.3 / 19-21 / 100) SPINK5 (9.2 / 20-21 / 94) ... )
				(...) CCGCCTCCTTCTTCATCATAG ( Text Undetected claim: CDH18 (6e-04 / 21-21 / 95) CDH1 (6e-04 / 21-21 / 100) DCUN1D1 (0.15 / 20-21 / 100) SETSIP (0.59 / 19-21 / 100) FFAR4 (2.3 / 19-21 / 100) NOBOX (2.3 / 19-21 / 100) SET (2.3 / 19-21 / 100) ABCB9 (2.3 / 19-21 / 95) ... )
				(...) AAGTTTGCTGACCTCTCTGAGGCT ( Text Undetected claim: VIM (2e-05 / 24-24 / 100) )
				(...) CTTCCATTTCACGCATCTGGCGTT ( Text Undetected claim: VIM (2e-05 / 24-24 / 100) )
				(...) GCCCCTCAAGTGTTACCTCAA ( Text Undetected claim: CDH2 (6e-04 / 21-21 / 100) )
				(...) AGCCGAGTGATGGTCCAATTT ( Text Undetected claim: CDH2 (6e-04 / 21-21 / 100) )
				(...) TTCAAACCCATAGTGGTTGCT ( Text Undetected claim: ZEB1 (6e-04 / 21-21 / 100) )
				(...) TGGGAGATACCAAACCAACTG ( Text Undetected claim: ZEB1 (0.15 / 21-21 / 95) )
				(...) CGCTTGACATCACTGAAGGA ( Text Undetected claim: ZEB2 (0.002 / 20-20 / 100) LOC100379224 (1.9 / 20-20 / 100) chemosensory (1.9 / 19-20 / 100) ZNF224 (1.9 / 20-20 / 100) INTS12 (1.9 / 20-20 / 100) )
				(...) CTTGCCACACTCTGTCCATT ( Text Undetected claim: C16orf82 (0.47 / 19-20 / 100) ZEB2 (0.47 / 20-20 / 95) )
				(...) TCCAGAGTTTACCTTCCAGCA ( Text Undetected claim: SNAI1 (6e-04 / 21-21 / 100) HJURP (0.15 / 21-21 / 100) SMIM21 (0.15 / 20-21 / 100) )
				(...) CTTTCCCACTGTCCTCATCTG ( Text Undetected claim: SNAI1 (6e-04 / 21-21 / 100) CDHR1 (0.59 / 20-21 / 100) PCDH9 (0.59 / 21-21 / 95) CDH23 (0.59 / 21-21 / 100) beta (0.59 / 21-21 / 100) COL11A1 (2.3 / 20-21 / 100) PPP1R18 (2.3 / 19-21 / 95) USP13 (2.3 / 21-21 / 100) ... )
				(...) CTACAGCGAACTGGACACACA ( Text Undetected claim: SNAI2 (6e-04 / 21-21 / 100) UBE2D3 (9.2 / 19-21 / 94) )
				(...) GCCCCAAAGATGAGGAGTATC ( Text Undetected claim: SNAI2 (6e-04 / 21-21 / 100) CNGA3 (0.59 / 21-21 / 100) GABRB2 (2.3 / 21-21 / 100) )
				(...) GTCCGCAGTCTTACGAGGAG ( Text Undetected claim: TWIST1 (0.002 / 20-20 / 100) )
				(...) GTCTGAATCTTGCTCAGCTTGT ( Text Undetected claim: TWIST1 (2e-04 / 22-22 / 100) TWIST2 (0.045 / 22-22 / 95) S100A1 (2.8 / 22-22 / 100) LINC00051 (2.8 / 22-22 / 100) )
				(...) ACAAGCTGAGCAAGATCCAGAC ( Text Undetected claim: TWIST1 (2e-04 / 22-22 / 95) TWIST2 (2e-04 / 22-22 / 100) APOL1 (2.8 / 20-22 / 100) APOL4 (2.8 / 20-22 / 100) CCDC169 (2.8 / 20-22 / 100) ZNF699 (2.8 / 20-22 / 100) )
				(...) GCTGGTCATCTTATTGTCCATC ( Text Undetected claim: TWIST2 (2e-04 / 22-22 / 100) MMRN1 (2.8 / 21-22 / 100) PARVA (2.8 / 22-22 / 100) )
				(...) GGCAAGTTTGTGACCTCCAAGAA ( Text Undetected claim: FSCN1 (5e-05 / 23-23 / 100) )
				(...) AGCCGATGAAGCCATGCTC ( Text Undetected claim: FSCN1 (0.006 / 19-19 / 100) KHNYN (0.35 / 19-19 / 100) )
				(...) TCCCTGGAGAAGAGCTACGA ( Text Undetected claim: ACTB (0.002 / 20-20 / 100) LOC644936 (0.030 / 18-20 / 100) ACTG1P20 (0.030 / 18-20 / 100) ACTG2 (0.12 / 17-20 / 100) LOC100130331 (0.12 / 17-20 / 100) ACTG1 (0.12 / 20-20 / 100) ACTC1 (0.12 / 17-20 / 100) KANTR (0.12 / 17-20 / 100) ... )
				(...) AGCACTGTGTTGGCGTACAG ( Text Undetected claim: ACTB (0.002 / 20-20 / 100) KANTR (0.002 / 20-20 / 100) ACTG1 (0.47 / 20-20 / 95) POTEE (0.47 / 20-20 / 95) POTEI (0.47 / 20-20 / 95) POTEJ (0.47 / 20-20 / 95) LOC644936 (0.47 / 20-20 / 95) POTEM (0.47 / 20-20 / 95) ... )
				(...) GCCATATGAAGACACCCTCGATCAGTCC ( Text Undetected claim: UCA1 (0.083 / 18-28 / 100) )
				(...) GGACTGATCGAGGGTGTCTTCATATGGC ( Text Undetected claim: UCA1 (0.083 / 28-28 / 100) ERVK13-1 (1.3 / 27-28 / 100) )
				(...) gatccTTCTCCGAACGTGTCACGTttcaagaga ( Text Undetected claim: No hits found )
				(...) ACGTGACACGTTCGGAGAAttttttggaaa ( Text Undetected claim: FBXW8 (1.5 / 28-30 / 100) MUM1L1 (1.5 / 29-30 / 100) SSBP3 (1.5 / 29-30 / 100) ITGA2 (6.0 / 30-30 / 100) FLJ37201 (6.0 / 29-30 / 100) )
				(...) gatccGTTAATCCAGGAGACAAAGAttcaaga ( Text Undetected claim: UCA1 (0.002 / 27-32 / 100) LINC00870 (1.8 / 31-32 / 100) )
				(...) gaTCTTTGTCTCCTGGATTAACttttttggaaa ( Text Undetected claim: UCA1 (0.008 / 21-33 / 100) TWIST2 (7.4 / 33-33 / 100) BRCA2 (7.4 / 32-33 / 100) )
26569226	Close			(...) CTACTTCGACCCCCTGAG ( Text Claims targeting: KCNA5 (0.023 / 18-18 / 100) KCNA1 (0.023 / 18-18 / 100) KCNA6 (1.4 / 18-18 / 100) )
	26902787			(...) GCTCGAAGGTGAACCAGATG ( Text Claims targeting: KCNA5 (0.002 / 20-20 / 100) KCNC1 (0.12 / 18-20 / 100) KCNA1 (0.12 / 20-20 / 95) KCNC3 (0.12 / 18-20 / 100) LCT (1.9 / 19-20 / 100) KCNA3 (7.3 / 20-20 / 94) )
	0.486737			(...) TGAGCCGCGACTGTGATG ( Text Claims targeting: CDKN1A (0.023 / 18-18 / 100) )
				(...) GTCTCGGTGACAAAGTCGAAGTT ( Text Claims targeting: CDKN1A (5e-05 / 23-23 / 100) )
				(...) AGGACACGCATTTGGTGGA ( Text Claims targeting: CDKN1B (0.006 / 19-19 / 100) )
				(...) TAGAAGAATCGTCGGTTGCAGGT ( Text Claims targeting: CDKN1B (5e-05 / 23-23 / 100) )
				(...) CTCGGTGTCCTACTTCAAATGT ( Text Claims targeting: CCND1 (2e-04 / 22-22 / 100) )
				(...) TCCTCGCACTTCTGTTCCT ( Text Claims targeting: CCND1 (0.006 / 19-19 / 100) CCND2 (0.35 / 19-19 / 100) ADGRL4 (5.5 / 19-19 / 94) )
				(...) CGAAGCTTGGCGCCGCAGGTGATCC ( Text Claims targeting: !! No clear target )
				(...) CAAGTCGACTAAATGAAAGGCAGCTCCAG ( Text Claims targeting: CCNA2 (0.001 / 29-29 / 100) ABCB5 (5.6 / 27-29 / 100) RAX2 (5.6 / 28-29 / 100) )
				(...) CGGCTCGCTCCAGGAA ( Text Claims targeting: CCNE1 (0.24 / 16-16 / 100) P3H4 (0.24 / 15-16 / 100) )
				(...) TCATCTGGATCCTGCAAAAAAA ( Text Claims targeting: CCNE1 (2e-04 / 22-22 / 100) TUSC2 (2.8 / 22-22 / 100) EPB41L4A (2e-04 / 20-22 / 100) CPED1 (2.8 / 22-22 / 95) )
				(Bax) TTTCTGACGGCAACTTCAACTG ( Text Claims targeting: BAX (2e-04 / 22-22 / 100) MMP24 (2e-04 / 20-22 / 100) )
				(Bax) GGAGTCTCACCCACCACCCT ( Text Claims targeting: HCN4 (1.9 / 20-20 / 100) )
				(Bax) GATCCCCATGGCAGCAGTAAAGCAAG ( Text Claims targeting: ABALON (1e-06 / 26-26 / 100) BCL2L1 (1e-06 / 26-26 / 100) )
				(...) CCCCATCCCGGAAGAGTTCATTCACT ( Text Claims targeting: BCL2L1 (1e-06 / 26-26 / 100) ABALON (1e-06 / 26-26 / 100) SNW1 (4.6 / 26-26 / 100) ADGRF4 (4.6 / 25-26 / 100) TRIO (4.6 / 24-26 / 100) )
				(...) ATTGTGGCCTTCTTTGAGTTCG ( Text Claims targeting: BCL2 (2e-04 / 22-22 / 100) PLTP (2.8 / 21-22 / 95) )
				(...) CACCTACCCAGCCTCCGTTAT ( Text Claims targeting: BCL2 (6e-04 / 21-21 / 100) NTRK2 (2.3 / 21-21 / 100) )
				(Bik) CGCCAGAGGAGAAATGTCTG ( Text Claims targeting: BIK (0.002 / 20-20 / 100) MFHAS1 (1.9 / 20-20 / 100) EXOC4 (1.9 / 18-20 / 100) )
				(Bik) GCTCACTTGAGCAGCAGGTG ( Text Claims targeting: BIK (0.008 / 20-20 / 100) ARHGAP31 (1.9 / 18-20 / 100) )
				(Bik) TTCAGAGGGGATCGTTGTAGAAGTC ( Text Claims targeting: CASP3 (5e-06 / 25-25 / 100) )
				(...) CAAGCTTGTCGGCATACTGTTTCAG ( Text Claims targeting: CASP3 (5e-06 / 25-25 / 100) )
				(ACTIN) TCCACCTTCCAGCAGATGTG ( Text Claims targeting: ACTA2-AS1 (0.002 / 20-20 / 100) POTEM (0.002 / 20-20 / 100) POTEF (0.002 / 20-20 / 100) ACTA2 (0.002 / 20-20 / 100) LOC644936 (0.002 / 20-20 / 100) POTEI (0.002 / 20-20 / 100) ACTB (0.002 / 20-20 / 100) KANTR (0.002 / 20-20 / 100) ... )
				(ACTIN) GCATTTGCGGTGGACGAT ( Text Claims targeting: ACTG1P20 (0.023 / 18-18 / 100) ACTA1 (0.023 / 18-18 / 100) ACTG1 (0.023 / 18-18 / 100) ACTB (0.023 / 18-18 / 100) ACTG1P4 (0.023 / 18-18 / 100) LOC644936 (0.023 / 18-18 / 100) )
				(...) TATAATGTAGATATCCATG ( Text Claims non-targeting: !! KCNA5 (0.006 / 19-19 / 100) LIN9 (5.5 / 19-19 / 94) )
				(...) TTTGTTTGGGTTATCCCTC ( Text Undetected claim: KCNA5 (0.006 / 19-19 / 100) KCNA3 (0.35 / 18-19 / 100) )
				(...) TAAAAATAATATTTTCCCC ( Text Undetected claim: KCNA5 (0.006 / 19-19 / 100) C1QTNF3 (0.35 / 17-19 / 100) RASA2 (0.35 / 17-19 / 100) BUB3 (5.5 / 18-19 / 94) LINC00211 (5.5 / 18-19 / 94) ERP44 (5.5 / 18-19 / 94) )
				(...) TAAATTATCAGAAGTATTC ( Text Undetected claim: KCNA5 (0.006 / 19-19 / 100) )
				(...) GACCTCATAAGGCGCATGC ( Text Undetected claim: No clear target )
26575170	Ok	TPD52 (125)		(TPD52) GAGGAAGGAGAAGATGTTGC ( Text Claims targeting: TPD52 (0.002 / 20-20 / 100) ABHD17A (1.9 / 20-20 / 100) ABHD17C (1.9 / 20-20 / 100) CACNA1B (0.002 / 18-20 / 100) SPDYE4 (0.030 / 17-20 / 100) CTSD (1.9 / 18-20 / 100) LOC101927817 (7.3 / 18-20 / 94) )
	24842331	BCL2 (12)		(TPD52) GCCGAATTCAAGACTTCTCC ( Text Claims targeting: TPD52 (0.002 / 20-20 / 100) CD84 (0.002 / 18-20 / 100) )
	0.522281	GAPDH (6)		(GAPDH) CTCCTCCTGTTCGACAGTCAGC ( Text Claims targeting: GAPDH (2e-04 / 22-22 / 100) )
		TNM (5)		(GAPDH) CCCAATACGACCAAATCCGTT ( Text Claims targeting: GAPDH (6e-04 / 21-21 / 100) )
				(...) UUCUCUUCUUAGCUCUUCCTT ( Text Undetected claim: SP1 (0.002 / 19-21 / 95) TPD52 (0.002 / 20-21 / 100) PM20D2 (2.3 / 21-21 / 100) )
				(...) GCGGAAACUUGGAAUCAAUTT ( Text Undetected claim: TPD52 (0.002 / 20-21 / 100) )
				(...) AUUGAUUCCAAGUUUCCGCTT ( Text Undetected claim: TPD52 (6e-04 / 21-21 / 100) KDM6A (6e-04 / 21-21 / 100) RRP1B (2.3 / 21-21 / 100) )
				(...) UUCUCCGAACGUGUCACGUTT ( Text Claims non-targeting: No clear target )
				(...) ACGUGACACGUUCGGAGAATT ( Text Undetected claim: No clear target )
				(...) CCCUGAGGAAGGAGAAGAUTT ( Text Undetected claim: SLC4A1 (0.010 / 19-21 / 100) TPD52 (0.010 / 19-21 / 100) LRRTM1 (0.59 / 19-21 / 100) TTC6 (0.59 / 19-21 / 100) ICA1L (2.3 / 21-21 / 100) SPDYE4 (2.3 / 19-21 / 100) MYO9A (2.3 / 21-21 / 100) CACNA1B (2.3 / 19-21 / 100) ... )
				(...) AUCUUCUCCUUCCUCAGGGTT ( Text Undetected claim: TPD52 (0.010 / 19-21 / 100) Drosophila (0.59 / 20-21 / 100) KIRREL (0.59 / 20-21 / 100) TMEM19 (2.3 / 21-21 / 100) BOD1L1 (2.3 / 19-21 / 100) PLBD2 (2.3 / 21-21 / 95) NEMP1 (2.3 / 19-21 / 100) CALML4 (2.3 / 19-21 / 100) ... )
				(...) GGAAGAGCUAAGAAGAGAATT ( Text Undetected claim: TPD52 (0.010 / 19-21 / 100) C2orf71 (2.3 / 20-21 / 100) SP1 (2.3 / 19-21 / 95) )
26622375	Ok	MMP2 (14)		(miR20a) TACGATAAAGTGCTTATAGTGCAGGTAG ( Text Claims targeting: MIR17HG (9e-05 / 28-28 / 100) MIR20A (9e-05 / 28-28 / 100) CFAP61 (5.1 / 28-28 / 100) MIR106A (0.083 / 28-28 / 95) MIR20B (0.083 / 28-28 / 95) MIR17 (0.083 / 28-28 / 95) )
	24714960	MMP9 (13)
	0.506611	TIMP2 (11)
26722269	Close	CTDP1 (71)		(CTDP1) ATATGGATCCATGCAAAATCGAGCTCGAGA ( Text Claims targeting: !! No clear target )
	24714960	FCP1 (7)		(CTDP1) GCGGCCGCTAATCTTCAATTTACCCTAATA ( Text Claims targeting: LOC100287497 (0.39 / 30-30 / 100) RBMS1 (0.39 / 30-30 / 100) )
	0.496425	CTD (7)		(GAPDH) GAAGGTGAAGGTCGGAGTC ( Text Claims targeting: GAPDH (0.006 / 19-19 / 100) )
				(GAPDH) GAAGATGGTGATGGGATTTC ( Text Claims targeting: GAPDH (0.002 / 20-20 / 100) LINC00426 (7.3 / 18-20 / 94) )
				(CTDP1) CCCAGTTGCAGAGTAAGAA ( Text Claims targeting: CTDP1 (0.006 / 19-19 / 100) RNF43 (0.006 / 19-19 / 100) UBE2C (1.4 / 17-19 / 100) )
				(...) TTCTCCGAACGTGTCACGT ( Text Claims non-targeting: No clear target )
26856755	Close	RNF135 (116)		(RNF135) GATCCGCAGGCCCTGTCTTCTGGAAAGCATTTTCAAGAGAAATGCTTTCCAGAAGACAGGGCCTGTTTTTTC ( Text Claims targeting: RNF135 (3e-05 / 65-72 / 100) LINC00910 (6.3 / 25-72 / 100) )
	23911301	CDK4 (11)		(RNF135) AATTGAAAAAACAGGCCCTGTCTTCTGG ( Text Claims targeting: RNF135 (0.33 / 28-28 / 100) SLC36A1 (5.1 / 27-28 / 100) )
	0.464379	GAPDH (9)		(RNF135) TACTGGGAAGTGGACACTAGGAATT ( Text Claims targeting: RNF135 (5e-06 / 25-25 / 100) )
		ERK (8)		(RNF135) CTTGACCATGTGCCATGCA ( Text Claims targeting: DENND2C (0.006 / 19-19 / 100) RNF135 (0.006 / 19-19 / 100) )
				(GAPDH) GCACCGTCAAGGCTGAGAAC ( Text Claims targeting: GAPDH (0.002 / 20-20 / 100) STPG1 (0.002 / 20-20 / 100) )
				(GAPDH) TGGTGAAGACGCCAGTGGA ( Text Claims targeting: PIEZO2 (0.006 / 19-19 / 100) GAPDH (0.006 / 19-19 / 100) )
26870184	Close	PPP5C (16)		(PPP5C) GAGACAGAGAAGATTACAGTACTCGAGTACTGTAATCTTCTCTGTCTCTTTTT ( Text Claims targeting: PPP5C (7e-05 / 51-53 / 100) KIF1C (0.017 / 16-53 / 100) BOC (4.2 / 53-53 / 100) USF3 (4.2 / 53-53 / 100) OR5H1 (4.2 / 51-53 / 100) )
	26902787	ATM (6)		(...) GCGGAGGGTTTGAAAGAATATCTCGAGATATTCTTTCAAACCCTCCGCTTTTTT ( Text Claims non-targeting (known seq): ( # Seq A (TPD52L2) # ) !! TPD52L2 (0.005 / 21-54 / 100) )
	0.455171			(PPP5C) CCCAACTACTGCGACCAGAT ( Text Claims targeting: PPP5C (0.002 / 20-20 / 100) ST6GALNAC4 (0.002 / 20-20 / 100) )
				(PPP5C) CCCGTCACCTCACATCATTC ( Text Claims targeting: PPP5C (0.002 / 20-20 / 100) )
				(ACTIN) GTGGACATCCGCAAAGAC ( Text Claims targeting: POTEF (0.023 / 18-18 / 100) ACTG1P4 (0.023 / 18-18 / 100) ACTG1 (0.023 / 18-18 / 100) POTEE (0.023 / 18-18 / 100) POTEI (0.023 / 18-18 / 100) ACTB (0.023 / 18-18 / 100) POTEJ (0.023 / 18-18 / 100) KANTR (0.023 / 18-18 / 100) ... )
				(ACTIN) AAAGGGTGTAACGCAACTA ( Text Claims targeting: ACTB (0.006 / 19-19 / 100) POTEJ (0.006 / 19-19 / 100) POTEE (0.006 / 19-19 / 100) POTEF (0.006 / 19-19 / 100) POTEM (1.4 / 19-19 / 95) )
26884885	Ok	NOB1 (29)
	23911301	VEGF (21)
	0.639993
26893739	Ok	HPSE (82)		(HPSE) TCCTGCGTACCTGAGGTTTG ( Text Claims targeting: HPSE (0.002 / 20-20 / 100) NDUFV3 (0.002 / 19-20 / 94) )
	23911301	VEGFC (45)		(HPSE) CCATTCCAACCGTAACTTCTCCT ( Text Claims targeting: HPSE (5e-05 / 23-23 / 100) )
	0.559007	VEGF (17)		(HPSE) CGCGTAGTGATGCCATGTAACTGAAT ( Text Claims targeting: HPSE (8e-05 / 26-26 / 100) EPHA5 (4.6 / 26-26 / 100) AHI1 (8e-05 / 25-26 / 100) )
		GAPDH (8)		(HPSE) CGCTTCGATCCCAAGAAGGAATCAAC ( Text Claims targeting: HPSE (8e-05 / 26-26 / 100) SERPINA1 (8e-05 / 24-26 / 100) PARVA (4.6 / 24-26 / 100) )
				(...) GCUUCGAGUAUACCUUCAUTT ( Text Undetected claim: HPSE (0.002 / 20-21 / 100) )
				(...) AUGAAGGUAUACUCGAAGCTT ( Text Undetected claim: HPSE (6e-04 / 21-21 / 100) )
				(HPSE) GUCCAACUCAAUGGUCUAATT ( Text Claims targeting: HPSE (0.010 / 19-21 / 100) )
				(HPSE) UUAGACCAUUGAGUUGGACTT ( Text Claims targeting: SOCS4 (0.010 / 21-21 / 100) HPSE (0.010 / 19-21 / 100) )
				(HPSE) CUUGCCAGCUUUCUCAUAUTT ( Text Claims targeting: FAM208A (2.3 / 21-21 / 100) RICTOR (2.3 / 21-21 / 100) GSPT1 (0.010 / 20-21 / 100) HPSE (0.010 / 19-21 / 100) IL23R (2.3 / 20-21 / 100) )
				(HPSE) AUAUGAGAAAGCUGGCAAGTT ( Text Claims targeting: PRPF8 (0.010 / 20-21 / 100) HPSE (0.010 / 19-21 / 100) TCOF1 (2.3 / 19-21 / 100) PRPF40B (2.3 / 19-21 / 100) FMNL3 (2.3 / 19-21 / 100) )
				(...) TCCTGCGTACCTGAGGTTTG ( Text Claims targeting: HPSE (0.002 / 20-20 / 100) NDUFV3 (0.002 / 19-20 / 94) )
				(...) CCATTCCAACCGTAACTTCTCCT ( Text Claims targeting: HPSE (5e-05 / 23-23 / 100) )
				(HPSE) ATGTGTGTCCGTCTACAGATGT ( Text Claims targeting: VEGFC (2e-04 / 22-22 / 100) )
				(HPSE) GGAAGTGTGATTGGCAAAACTGA ( Text Claims targeting: VEGFC (5e-05 / 23-23 / 100) )
				(p) GGAGCGAGATCCCTCCAAAAT ( Text Claims targeting: GAPDH (6e-04 / 21-21 / 100) )
				(p) GGCTGTTGTCATACTTCTCATGG ( Text Claims targeting: GAPDH (5e-05 / 23-23 / 100) )
26919241	Close	STIM1 (71)		(STIM1) ATGGATGTATGCGTCCGTCT ( Text Claims targeting: STIM1 (0.002 / 20-20 / 100) )
	24842331	WT1 (20)		(STIM1) CTTCTTAAGAGGCTTCTTAA ( Text Claims targeting: STIM1 (0.002 / 20-20 / 100) TRIM26 (7.3 / 18-20 / 94) TRIM10 (7.3 / 18-20 / 94) )
	0.481585	EGR1 (5)
26998078	Ok	HOTAIR (94)		(HOTAIR) GCAGTAGAAAAATAGACATAGGAGA ( Text Claims targeting: HOTAIR (5e-06 / 25-25 / 100) )
	24714960	TNM (7)		(HOTAIR) ATAGCAGGAGGAAGTTCAGGCATTG ( Text Claims targeting: HOTAIR (5e-06 / 25-25 / 100) )
	0.518727			(ACTIN) ACTTAGTTGCGTTACACCCTT ( Text Claims targeting: ACTB (6e-04 / 21-21 / 100) POTEJ (6e-04 / 21-21 / 100) POTEE (6e-04 / 21-21 / 100) POTEF (6e-04 / 21-21 / 100) POTEM (0.15 / 21-21 / 95) )
				(ACTIN) ACCTTCACCGTTCCA ( Text Claims targeting: LOC644936 (0.93 / 15-15 / 100) ACTB (0.93 / 15-15 / 100) )
				(HOTAIR) UAACAAGACCAGAGAGCUGUU ( Text Claims targeting: HOTAIR (0.010 / 19-21 / 100) SLFN5 (9.2 / 21-21 / 94) )
				(HOTAIR) TTCTCCGAACGTGTCACGT ( Text Claims non-targeting: No clear target )
				(...) GGAGTTGTATTTGCCATCACCAGGG ( Text Claims targeting: WNT2 (5e-06 / 25-25 / 100) ADCY3 (1.1 / 24-25 / 100) GALK2 (1.1 / 23-25 / 100) SEMA3G (4.2 / 23-25 / 91) ACADSB (4.2 / 23-25 / 100) )
				(...) ATGCGCGGGCAAATTTGATCCCATA ( Text Claims targeting: WNT2 (5e-06 / 25-25 / 100) )
				(...) ACAAGCCACAAGATTACAAGAAACGG ( Text Claims targeting: CTNNB1 (1e-06 / 26-26 / 100) )
				(...) CCACCAGAGTGAAAAGAACGATAGCT ( Text Claims targeting: CTNNB1 (1e-06 / 26-26 / 100) )
				(GAPDH) TGGAGTCTACTGGCGTCTT ( Text Claims targeting: GAPDH (1.4 / 19-19 / 95) )
				(GAPDH) TGTCATATTTCTCGTGGTTCA ( Text Claims targeting: ANKRD29 (2.3 / 19-21 / 100) )
27274275	Close	CPE (84)		(CPE) GATCCCCCGAGACAATTGTCAACCTGTTCAAGAGACAGGTTGACAATTGTCTCGTTTTT ( Text Claims targeting: CPE (0.005 / 56-59 / 100) )
	24842331			(CPE) AGCTAAAAACGAGACAATTGTCAACCTGTCTCTTGAACAGGTTGACAATTGTCTCGGGG ( Text Claims targeting: CPE (0.005 / 28-59 / 100) )
	0.471736			(CPE) TGTAGATGGAACCACCAACGG ( Text Claims targeting: CPE (6e-04 / 21-21 / 100) )
				(CPE) ACAAATCCTTTAACTCCTCGG ( Text Claims targeting: CPE (6e-04 / 21-21 / 100) )
				(...) ACAAATCCTTTAACTCCTCGG ( Text Claims targeting: CPE (6e-04 / 21-21 / 100) )
				(ACTIN) CTTAGTTGCGTTACACCCTTTCTTG ( Text Claims targeting: POTEF (5e-06 / 25-25 / 100) POTEJ (5e-06 / 25-25 / 100) ACTB (5e-06 / 25-25 / 100) POTEE (5e-06 / 25-25 / 100) POTEM (0.001 / 25-25 / 96) LOC644936 (0.27 / 25-25 / 92) )
				(ACTIN) CTGTCACCTTCACCGTTCCAGTTT ( Text Claims targeting: LOC644936 (2e-05 / 24-24 / 100) ACTB (2e-05 / 24-24 / 100) CASC3 (3.7 / 24-24 / 100) POTEF (0.94 / 24-24 / 92) )
27313713	Ok			(...) UTGGUAAGCUCUA ( Seq. not correctly extracted (Char/long/short) )
	24714960			(...) GCAACAGTTGCAGAGAGGU ( Text Undetected claim: No clear target )
	0.504114			(Co) AUGCUGATCAGUGUCGATU ( Text Claims non-targeting: No clear target )
				(Co) CAGAGAGCTCGUGAGAGTA ( Text Undetected claim: No clear target )
				(...) AAAGCGGCTGTTAGTCACTGG ( Text Undetected claim: CTNNB1 (6e-04 / 21-21 / 100) )
				(...) GACTTGGGAGGTATCCACATCC ( Text Undetected claim: CTNNB1 (2e-04 / 22-22 / 100) )
				(ACTIN) GAAATCGTGCGTGACATTA ( Text Claims targeting: ACTB (0.006 / 19-19 / 100) POTEI (0.089 / 17-19 / 100) POTEJ (0.089 / 17-19 / 100) POTEE (0.089 / 17-19 / 100) POTEM (0.089 / 17-19 / 100) POTEF (0.089 / 17-19 / 100) )
				(ACTIN) ACTCATCGTACTCCTGCTTG ( Text Claims targeting: ACTA1 (1.9 / 20-20 / 100) ACTG1 (0.47 / 20-20 / 95) POTEE (0.47 / 20-20 / 95) POTEI (0.47 / 20-20 / 95) POTEJ (0.47 / 20-20 / 95) POTEF (0.47 / 20-20 / 95) POTEM (0.47 / 20-20 / 95) ACTC1 (1.9 / 20-20 / 95) ... )
27346559	Ok	RIOK2 (78)		(RIOK2) ACAACAGGCAAGATGGTCA ( Text Claims targeting: RIOK2 (0.006 / 19-19 / 100) CASC17 (1.4 / 19-19 / 100) LGALS12 (1.4 / 19-19 / 100) RNF213 (1.4 / 17-19 / 100) FREM2 (5.5 / 19-19 / 94) )
	23911301	NOB1 (72)		(RIOK2) GACGACAAGGCAATTAGATGAG ( Text Claims targeting: RIOK2 (2e-04 / 22-22 / 100) )
	0.530557	TNM (10)		(NOB1) ACATACCAGTTGGAAGCAGAG ( Text Claims targeting: NOB1 (6e-04 / 21-21 / 100) SLC1A2 (2.3 / 21-21 / 100) )
		RIOK1 (5)		(NOB1) CAGGTTCTCAGGCTCACAAG ( Text Claims targeting: NOB1 (0.002 / 20-20 / 100) SPN (0.002 / 18-20 / 100) ABHD2 (7.3 / 20-20 / 94) )
				(GAPDH) GAAGGTGAAGGTCGGAGTC ( Text Claims targeting: GAPDH (0.006 / 19-19 / 100) )
				(GAPDH) GAAGATGGTGATGGGATTTC ( Text Claims targeting: GAPDH (0.002 / 20-20 / 100) LINC00426 (7.3 / 18-20 / 94) )
27439973	Close	LINC00261 (155)
	23911301	FN1 (6)
	0.487076
27446247	Close	TMEM35 (79)		(TMEM35) TGGGGACTATCAAGCTGACC ( Text Claims targeting: TMEM35 (0.002 / 20-20 / 100) )
	24714960	NGF (5)		(TMEM35) CAATGCTTTTTCGGAGGAGA ( Text Claims targeting: TMEM35 (0.002 / 20-20 / 100) )
	0.480052			(ACTIN) AATCGTGCGTGACATTAAGGAG ( Text Claims targeting: ACTB (2e-04 / 22-22 / 100) BAIAP2 (0.71 / 22-22 / 100) )
				(ACTIN) ACTGTGTTGGCGTACAGGTCTT ( Text Claims targeting: KANTR (2e-04 / 22-22 / 100) ACTB (2e-04 / 22-22 / 100) ACTG1 (0.011 / 22-22 / 100) POTEM (0.011 / 22-22 / 95) LOC644936 (0.045 / 22-22 / 95) POTEF (0.045 / 22-22 / 95) POTEE (0.045 / 22-22 / 95) POTEJ (0.045 / 22-22 / 95) ... )
				(...) CCAGAACCGUAACUAU ( Text Undetected claim: TMEM35 (0.24 / 16-16 / 100) )
				(...) CAACCCUCCU ( Seq. not correctly extracted (Char/long/short) )
				(...) UAUGAGA ( Seq. not correctly extracted (Char/long/short) )
27446435	Close	ZFP91 (6)		(...) GGGCTGCAGATCTAGTCTTCACTCGAGTGAAGACTAGATCTGCAGCCC ( Text Undetected claim: LOC441666 (0.004 / 21-48 / 100) IGFL2 (3.6 / 44-48 / 95) )
	24714960			(...) CTAGCCCGGCCAAGGAAGTGCAATTGCATACTCGAGTATGCAATTGCACTTCCTTGGTTTTTTGTTAAT ( Text Claims non-targeting (known seq): ( # Seq D (NOB1) # ) !! NOB1 (0.002 / 30-69 / 100) )
	0.458955			(...) ACCTGGGGAACAAAGGCTAC ( Text Claims targeting: GPR137 (0.002 / 20-20 / 100) ADAM23 (0.002 / 18-20 / 100) MAP3K3 (1.9 / 18-20 / 100) )
				(...) TAGGACCGAGAGGCAAAGAC ( Text Claims targeting: GPR137 (0.002 / 20-20 / 100) TSPAN7 (0.002 / 19-20 / 100) LINC00597 (1.9 / 20-20 / 95) APBB2 (7.3 / 19-20 / 94) )
				(...) ATTCCACTTTGCGTTCAAGG ( Text Claims targeting: VIM (0.002 / 20-20 / 100) )
				(...) CTTCAGAGAGAGGAAAGCCGA ( Text Claims targeting: USP42 (0.59 / 19-21 / 100) LBH (2.3 / 19-21 / 100) )
				(...) AGCTACTGCCTCCGGTCTTC ( Text Claims targeting: CTNNBIP1 (0.002 / 20-20 / 100) )
				(...) GTGGTCAACAGCCAGCTCA ( Text Claims targeting: CHRM5 (0.006 / 19-19 / 100) CTNNBIP1 (0.006 / 19-19 / 100) )
				(...) GTGGACATCCGCAAAGAC ( Text Claims targeting: POTEF (0.023 / 18-18 / 100) ACTG1P4 (0.023 / 18-18 / 100) KANTR (0.023 / 18-18 / 100) POTEJ (0.023 / 18-18 / 100) POTEI (0.023 / 18-18 / 100) ACTB (0.023 / 18-18 / 100) POTEE (0.023 / 18-18 / 100) ACTG1 (0.023 / 18-18 / 100) ... )
				(...) AAAGGGTGTAACGCAACTA ( Text Claims targeting: POTEE (0.006 / 19-19 / 100) POTEJ (0.006 / 19-19 / 100) ACTB (0.006 / 19-19 / 100) POTEF (0.006 / 19-19 / 100) POTEM (1.4 / 19-19 / 95) )
27485743	Ok			(...) AGCATAT ( Seq. not correctly extracted (Char/long/short) )
	24714960			(...) CAACAAGATGAAGAGCACC ( Text Claims non-targeting: GNAL (0.35 / 17-19 / 100) JAML (0.35 / 19-19 / 100) MPPE1 (1.4 / 17-19 / 100) GRINA (1.4 / 19-19 / 100) GJA4 (1.4 / 19-19 / 100) CFLAR (1.4 / 17-19 / 100) )
	0.501927
27485791	Ok	THBS1 (109)	Hep2 (26)	(...) TGTTTGTGCAGGAAGACAGG ( Text Claims targeting: THBS1 (0.002 / 20-20 / 100) LETM1 (0.47 / 20-20 / 100) ADCY6 (1.9 / 19-20 / 100) PERM1 (1.9 / 19-20 / 100) SGSM2 (7.3 / 19-20 / 94) )
	23911301	TNM (7)		(...) TTGTCAAGG ( Seq. not correctly extracted (Char/long/short) )
	0.53234			(...) GTGAGGAGGAC ( Seq. not correctly extracted (Char/long/short) )
				(THBS1) CTCTCTGCTCCTCCTGTTCGAC ( Text Claims targeting: GAPDH (2e-04 / 22-22 / 100) )
				(THBS1) TGAGCGATGTGGCTCGGCT ( Text Claims targeting: GAPDH (0.006 / 19-19 / 100) )
				(...) TTGAGTACGTTAAGGTTGCGTGGGC ( Text Claims targeting: SNX6 (4.2 / 23-25 / 100) )
				(...) AACGCTAAAACTACCGATACGCCGAA ( Text Claims targeting: !! No hits found )
				(...) GGTTGAGTATGTTAAGGTTGTGTGGGT ( Text Claims targeting: FBXL19-AS1 (5.1 / 27-27 / 100) )
				(...) TAAAAACACTAAAACTACCAATACACCAAA ( Text Claims targeting: PROX2 (1.5 / 29-30 / 100) )
27573585	Ok			(...) GAAGGTGAAGGTCGGAGTC ( Text Undetected claim: GAPDH (0.006 / 19-19 / 100) )
	23911301			(...) GAAGATGGTGATGGGATTTC ( Text Undetected claim: GAPDH (0.002 / 20-20 / 100) LINC00426 (7.3 / 18-20 / 94) )
	0.533759			(...) CTTAGAGGGACAAGTGGCG ( Text Undetected claim: RNA18S5 (0.006 / 19-19 / 100) RNA45S5 (0.006 / 19-19 / 100) SYNPR (1.4 / 18-19 / 100) SHC1 (1.4 / 18-19 / 100) FUK (1.4 / 18-19 / 100) )
				(...) ACGCTGAGCCAGTCAGTGTA ( Text Undetected claim: RNA45S5 (0.002 / 20-20 / 100) RNA18S5 (0.002 / 20-20 / 100) GPR84 (1.9 / 18-20 / 100) )
				(...) CAGCCGCTTCACCTACAGC ( Text Undetected claim: COL1A1 (0.006 / 19-19 / 100) )
				(...) TTTTGTATTCAATCACTGTCTTGCC ( Text Undetected claim: COL1A1 (5e-06 / 25-25 / 100) DPP8 (4.2 / 25-25 / 100) )
				(...) TCTATGTTAGCACCTTGTCTCCAG ( Text Undetected claim: SPARC (2e-05 / 24-24 / 100) )
				(...) CAGCCGCTTCACCTACAGC ( Text Undetected claim: COL1A1 (0.006 / 19-19 / 100) )
				(...) GCAGTAGTGACTCATCCGAAGA ( Text Undetected claim: IBSP (2e-04 / 22-22 / 100) )
				(...) GCCTCAGAGTCTTCATCTTCATTC ( Text Undetected claim: IBSP (2e-05 / 24-24 / 100) BAZ2B (0.24 / 21-24 / 100) WDR60 (0.94 / 19-24 / 100) CEP350 (0.94 / 23-24 / 100) KCNJ3 (3.7 / 24-24 / 100) SEPT1 (3.7 / 22-24 / 100) PRKD1 (3.7 / 23-24 / 100) ESR2 (3.7 / 24-24 / 95) ... )
				(...) TGAGAACCAATCTCACCGACAG ( Text Undetected claim: MMP9 (2e-04 / 22-22 / 100) )
				(...) TGCCACCCGAGTGTAACCAT ( Text Undetected claim: MMP9 (0.002 / 20-20 / 100) )
				(...) AGCCAGGGTTGCCAGGACCA ( Text Undetected claim: COL10A1 (0.002 / 20-20 / 100) C16orf54 (0.12 / 20-20 / 95) PRKCA (0.12 / 20-20 / 100) COL8A2 (0.12 / 20-20 / 100) MMP11 (1.9 / 19-20 / 95) LOC101929696 (1.9 / 20-20 / 100) MAP4 (7.3 / 20-20 / 94) )
				(...) TTTTCCCACTCCAGGAGGGC ( Text Undetected claim: COL10A1 (0.002 / 20-20 / 100) CACNB2 (1.9 / 19-20 / 95) ZBTB47 (1.9 / 19-20 / 100) )
				(...) CCGCCTACTACTCACACTACTA ( Text Undetected claim: KHSRP (2e-04 / 22-22 / 100) )
				(...) TCTTCCCAGGCCTTAGTGTA ( Text Undetected claim: KHSRP (0.002 / 20-20 / 100) )
				(...) AUUCGAUUCAUUGAGCCUGct ( Text Undetected claim: KHSRP (6e-04 / 21-21 / 100) )
				(...) UACUUUGCAGCCUGAAUCCtg ( Text Undetected claim: KHSRP (6e-04 / 21-21 / 100) LOC401286 (0.59 / 21-21 / 100) RASEF (2.3 / 20-21 / 100) )
